# Supplementary material for: Butterfly Diversity in a Sacred Kaya Forest in Southern Kenya
Source: Ecol Evol. 2026 Mar 20;16(3):e73242. doi: 10.1002/ece3.73242 (PMC13093687; doi:10.1002/ece3.73242)
Supplement: Supplementary file 1 — Appendix S1: ece373242‐sup‐0001‐Appendix1.xlsx. [file ECE3-16-e73242-s005.xlsx]

## Sheet: Table A1-1
Table A1-1: Raw data of butterfly counts
Transect	Fo1	Fo2	Fo3	Fo4	Fo5	Fo6	Fo7	Fo8	Ma1	Ma2	Ma3	Ma4	Ma5	Ma6	Ma7	Ma8	Or1	Or2	Or3	Or4	Or5	Or6	Or7	Or8	Pa1	Pa2	Pa3	Pa4	Pa5	Pa6	Pa7	Pa8	Fo1	Fo2	Fo3	Fo4	Fo5	Fo6	Fo7	Fo8	Ma1	Ma2	Ma3	Ma4	Ma5	Ma6	Ma7	Ma8	Or1
Habitat	Forest	Forest	Forest	Forest	Forest	Forest	Forest	Forest	Margin	Margin	Margin	Margin	Margin	Margin	Margin	Margin	Orchard	Orchard	Orchard	Orchard	Orchard	Orchard	Orchard	Orchard	Pasture	Pasture	Pasture	Pasture	Pasture	Pasture	Pasture	Pasture	Forest	Forest	Forest	Forest	Forest	Forest	Forest	Forest	Margin	Margin	Margin	Margin	Margin	Margin	Margin	Margin	Orchard
Sampling round	1	1	1	1	1	1	1	1	1	1	1	1	1	1	1	1	1	1	1	1	1	1	1	1	1	1	1	1	1	1	1	1	2	2	2	2	2	2	2	2	2	2	2	2	2	2	2	2	2
Season	Dry season	Dry season	Dry season	Dry season	Dry season	Dry season	Dry season	Dry season	Dry season	Dry season	Dry season	Dry season	Dry season	Dry season	Dry season	Dry season	Dry season	Dry season	Dry season	Dry season	Dry season	Dry season	Dry season	Dry season	Dry season	Dry season	Dry season	Dry season	Dry season	Dry season	Dry season	Dry season	Dry season	Dry season	Dry season	Dry season	Dry season	Dry season	Dry season	Dry season	Dry season	Dry season	Dry season	Dry season	Dry season	Dry season	Dry season	Dry season	Dry season
Date	02.03.2022	02.03.2022	02.03.2022	02.03.2022	02.03.2022	02.02.2022	02.03.2022	01.03.2022	03.03.2022	03.03.2022	02.03.2022	02.03.2022	01.03.2022	01.03.2022	02.03.2022	02.03.2022	01.03.2022	01.03.2022	01.03.2022	03.03.2022	03.03.2022	03.03.2022	03.03.2022	03.03.2022	03.03.2022	03.03.2022	03.03.2022	03.03.2022	01.03.2022	01.03.2022	01.03.2022	01.03.2022	05.03.2022	05.03.2022	05.03.2022	05.03.2022	05.03.2022	05.03.2022	05.03.2022	04.03.2022	07.03.2022	07.03.2022	05.03.2022	05.03.2022	04.03.2022	04.03.2022	05.03.2022	05.03.2022	04.03.2022
Start	09.56	10.21	10.45	11.14	11.28	11.49	12.08	08.19	08.47	09.14	13.06	13.19	08.57	08.36	08.33	08.54	13.05	13.42	13.58	10.07	11.04	11.44	13.14	13.38	10.38	11.16	12.45	14.12	09.53	10.36	11.38	12.16	09.43	10.22	10.52	11.09	11.25	11.52	12.03	12.08	08.45	09.00	12.16	12.27	11.18	11.59	08.34	09.07	10.20
End	10.02	10.39	11.06	11.23	11.44	12.03	12.21	08.28	09.06	09.20	13.10	13.27	09.17	08.48	08.46	09.20	13.17	13.54	14.05	10.25	11.11	11.51	13.30	13.57	10.50	11.24	12.51	14.16	10.03	10.55	11.43	12.23	10.04	10.36	10.59	11.16	11.41	11.58	10.10	12,18	08.54	09.06	12.21	12.34	11.30	12.05	08.55	09.31	10.37
Temp (°C)	30	30	30	34	34	34	35	30	26	29	35	35	30	30	27	27	33	33	34	30	34	35	36	36	32	34	36	36	30	30	36	36	30	30	30	30	30	30	31	30	29	30	31	31	30	30	26	27	31
Wind	NA	NA	NA	NA	NA	NA	NA	NA	NA	NA	NA	NA	NA	NA	NA	NA	NA	NA	NA	NA	NA	NA	NA	NA	NA	NA	NA	NA	NA	NA	NA	NA	None	None	None	Light	None	None	None	None	None	None	None	Light	None	Light	Light	Light	Light
Cloud Cover Description	NA	NA	NA	NA	NA	NA	NA	NA	NA	NA	NA	NA	NA	NA	NA	NA	NA	NA	NA	NA	NA	NA	NA	NA	NA	NA	NA	NA	NA	NA	NA	NA	Sunny	Sunny	Sunny	Sunny	Light	Cloudy	Cloudy	Light	Sunny	Sunny	Light	Cloudy	Light	Light	Sunny	Light	Light
Cloud Cover %	NA	NA	NA	NA	NA	NA	NA	NA	NA	NA	NA	NA	NA	NA	NA	NA	NA	NA	NA	NA	NA	NA	NA	NA	NA	NA	NA	NA	NA	NA	NA	NA	0.4	0.4	0.5	0.5	0.6	0.7	0.6	0.5	0.1	0.1	0.5	0.8	0.6	0.6	0.4	0.6	0.8
Precipitation (ml)	0	0	0	0	0	0	0	0	0	0	0	0	0	0	0	0	0	0	0	0	0	0	0	0	0	0	0	0	0	0	0	0	0	0	0	0	0	0	0	0	0	0	0	0	0	0	0	0	0
Notes
1: Andronymus neander
1: Borbo detecta
1: Borbo fatuellus
1: Coeliades anchises
1: Coeliades forestan
1: Coeliades libeon
1: Coeliades sejuncta
1: Netrobalane canopus
1: Spialia spio
1: Tagiades flesus
2: Anthene crawshayi
2: Axiocerses tjoane																								1		1
2: Axiocerses punicea
2: Azanus jesous
2: Baliochila hildegarda													6				2																												5
2: Baliochila minima					1		1																																									1
2: Baliochila stygia
2: Cigaritis victoriae
2: Cupidopsis iobates
2: Deudorix antalus
2: Deudorix dinomenes
2: Eicochrysops hippocrates
2: Euchrysops osiris																		1					5
2: Hypolycaena pachalica																																															2
2: Lampides boeticus
2: Lepidochrysops lukenia
2: Lepidochrysops peculiaris
2: Leptotes pirithous
2: Pentila tropicalis
2: Teriomima micra		1	3	2
2: Teriomima subpunctata			1																																		3
2: Ziseeria knysna
2: Zizula hylax
3: Acraea anemosa						1			1					1									1		3																1
3: Acraea chilo
3: Acraea eponina																								1
3: Acraea natalica																																																	1
3: Acraea neobule
3: Acraea pudorella
3: Acraea rabbaiae
3: Acraea satis
3: Bebearica cocalica																				3																				1
3: Bicyclus safitza													2		1																						1
3: Byblia ilithyia											3	3		2	5	1	1	1	3		1	1	11	4	2		1																1			1	2	1	1
3: Charaxes sp.
3: Charaxes varanes
3: Charaxes zoolina
3: Danaus chrysippus					2	2	1		2	1	1			1			25	16	2	2			4	10	1							1				1	1				1	2		1				4	12
3: Euphaedra neophron		2													1					2														3		1
3: Euxanthe wakefieldi					1
3: Eurytela dryope					1	1							1																																			2
3: Hypolimnas anthedon
3: Hypolimnas misipus	1	1						1																									1
3: Hypolimnas deceptor
3: Junonia hierta																				1					1					1
3: Junonia natalica			1						2						4	1	2	3		1			1	2											1			2									2	3
3: Junonia oenone			1		1				3	4		11		2	1	7			1	2			8		43	4			1	1		2						1			4	1		5		1	2	4	2
3: Libythea labdaca																																	1
3: Melanitis leda
3: Neptis alta
3: Neptis carcassoni
3: Neptis goochi
3: Neptis kiriakoffi																							2
3: Phalanta phalanta
3: Protogoniomorpha anacardii																				1
3: Pseudacrea lucretia
3: Tirumala petiverana
4: Graphium angolanus											1
4: Graphium antheus
4: Graphium colonna													1
4: Graphium kirbyi
4: Graphium philonoe
4: Graphium porthaon																																			1
4: Papilio demodocus									4		1					1			2	1				1								1										1						2
4: Papilio nireus
5: Afrodryas leda
5: Appias epaphia																														1
5: Belenois aurota														1																	2
5: Belenois creona					1	5						2						1																											1				1
5: Belenois thysa																																		1	1
5: Belenois zochalia			2		2		1	1	7	2	1	1		2	4	5				1	1	1	1		1		1		8		1	40
5: Catopsilia florella																																			1		1		1	1	5		1	1	3	1	1	2
5: Colotis amata
5: Colotis antevippe
5: Colotis danae												2					1	4						2			1
5: Colotis euippe												1						1									1	1	8	1		2														1	1	2
5: Colotis evagore																																									1		1		2	1
5: Colotis incretus
5: Colotis ione																																																1
5: Colotis vesta
5: Eronia cleodora
5: Eurema brigitta																							2	3					2
5: Eurema hecabe																							4	4
5: Leptosia alcesta
5: Pinacopteryx eriphia																														1																		1
[truncated: 591 more columns]

## Sheet: Table A1-2
Table A1-2: Estimates of habitat traits
Transect	Round	Canopy Cover (%)	Tree height (m)	Shrub cover (%)	Shrub height (m)	Herb cover (%)	Herb height (cm)	Litter cover (%)	Presence of water body	Flowers
Fo1a	1	95	30	80	2	95	90	80	0	0
Fo1ab	1	85	30	85	2.5	0	0	80	0	0
Fo1b	1	90	20	75	2.5	0	0	95	0	0
Fo2a	1	75	25	80	2.5	0	0	95	0	0
Fo2ab	1	50	30	70	2.5	0	0	95	0	0
Fo2b	1	70	0	100	2.5	0	0	95	0	1
Fo3a	1	80	30	60	3	0	0	95	0	0
Fo3ab	1	90	30	75	2.5	0	0	90	0	0
Fo3b	1	85	40	60	1.5	0	0	60	0	0
Fo4a	1	95	30	50	3	0	0	95	0	0
F04ab	1	95	12	15	1	0	0	95	0	0
Fo4b	1	95	40	30	3.5	0	0	90	0	0
Fo5a	1	75	50	60	3	25	15	80	0	0
Fo5ab	1	90	50	65	3	5	20	95	0	0
Fo5b	1	90	30	90	2.5	0	0	90	0	0
Fo6a	1	75	40	65	1.5	0	0	80	0	1
Fo6ab	1	60	50	85	2	5	10	75	0	0
Fo6b	1	80	40	75	2	0	0	80	0	0
Fo7a	1	85	40	70	1.5	3	0	95	0	0
Fo7ab	1	50	40	80	2.5	8	10	60	0	0
Fo7b	1	90	30	70	2.5	8	5	60	0	0
Fo8a	1	80	13	95	2.5	5	2.5	95	0	0
Fo8ab	1	70	15	80	3	5	10	90	0	0
Fo8b	1	40	10	60	3	8	10	80	0	1
Ma1a	1	75	30	20	1	40	20	75	1	0
Ma1ab	1	40	8	20	1.5	55	30	25	1	0
Ma1b	1	20	5	15	1.5	40	15	10	1	0
Ma2a	1	20	5	25	1.5	5	5	25	1	0
Ma2ab	1	30	5	20	1	15	10	10	0	0
Ma2b	1	10	5	60	2	5	10	60	0	0
Ma3a	1	45	5	35	1	10	10	35	0	0
Ma3ab	1	15	0	65	1.5	45	10	15	0	0
Ma3b	1	40	20	90	2.5	35	20	50	0	0
Ma4a	1	40	20	40	1.5	40	25	20	0	0
Ma4ab	1	50	10	50	2.5	60	30	30	0	0
Ma4b	1	35	5	35	1.5	65	30	20	0	0
Ma5a	1	20	5	65	1.5	30	25	30	0	0
Ma5ab	1	25	0	75	1.5	45	50	25	1	1
Ma5b	1	75	10	65	2.5	3	5	90	0	0
Ma6a	1	50	20	70	2.5	10	10	50	1	0
Ma6ab	1	30	5	60	1.5	5	5	65	0	0
Ma6b	1	50	30	80	1.5	10	5	60	0	0
Ma7a	1	20	5	30	3	65	20	30	0	0
Ma7ab	1	25	5	40	2.5	40	20	25	0	0
Ma7b	1	20	30	70	3	12	15	70	0	0
Ma8a	1	70	10	45	3	15	5	35	0	0
Ma8ab	1	85	25	60	1.5	5	20	75	0	0
Ma8b	1	75	15	40	1.5	60	20	50	0	0
Or1a	1	60	15	20	1	15	20	85	1	0
Or1ab	1	70	10	35	1.5	5	20	75	1	0
Or1b	1	70	15	15	1	25	15	30	1	0
Or2a	1	75	20	25	1	60	30	80	1	0
Or2ab	1	90	20	10	1	75	50	17	1	0
Or2b	1	60	7	27	1.5	75	30	50	1	0
Or3a	1	85	15	20	2	70	30	90	1	0
Or3ab	1	30	20	20	0.75	90	25	35	1	0
Or3b	1	60	10	35	1.5	65	25	65	1	0
Or4a	1	85	10	45	1	30	10	25	1	2
Or4ab	1	75	20	25	1	75	5	25	1	0
Or4b	1	80	30	45	2.5	10	5	80	1	0
Or5a	1	70	20	30	0.5	30	5	50	0	0
Or5ab	1	45	10	60	2	60	10	35	0	4
Or5b	1	30	7	65	1.5	25	15	35	0	2
Or6a	1	35	10	35	0.5	30	5	30	1	0
Or6ab	1	80	15	35	0.75	25	10	40	1	2
Or6b	1	20	10	20	0.5	40	5	10	1	1
Or7a	1	60	15	30	0.5	75	25	50	1	1
Or7ab	1	40	25	25	0.5	35	40	15	1	3
Or7b	1	60	15	35	0.75	35	15	55	1	0
Or8a	1	40	25	5	0.2	85	25	10	1	1
Or8ab	1	80	25	40	0.75	50	25	75	1	2
Or8b	1	85	25	15	1	80	25	40	1	2
Pa1a	1	5	0	30	1.5	70	5	10	0	4
Pa1ab	1	3	0	25	1.5	45	5	3	0	1
Pa1b	1	5	4	10	0.75	25	5	0	0	0
Pa2a	1	5	0	35	1	45	2	5	1	0
Pa2ab	1	50	10	45	1.5	60	5	35	1	0
Pa2b	1	15	15	50	1.5	30	20	35	1	1
Pa3a	1	10	0	40	1	35	15	10	0	0
Pa3ab	1	0	8	15	0.5	40	15	10	0	0
Pa3b	1	3	0	50	1.5	40	15	15	0	0
Pa4a	1	15	7	70	2	15	20	40	0	0
Pa4ab	1	3	0	35	0.75	40	30	15	0	0
Pa4b	1	3	0	75	1.5	35	40	35	0	0
Pa5a	1	5	0	75	1.5	15	25	50	0	1
Pa5ab	1	10	15	55	1	30	20	20	0	2
Pa5b	1	20	5	65	0.5	40	10	15	0	0
Pa6a	1	2	0	50	1	75	10	10	0	4
Pa6ab	1	15	10	10	0.5	70	10	20	0	0
Pa6b	1	35	7	40	1.25	65	15	25	0	0
Pa7a	1	15	6	55	1	80	30	30	0	0
Pa7ab	1	60	15	30	0.5	80	20	55	0	0
Pa7b	1	15	0	35	1	80	30	25	0	0
Pa8a	1	10	10	50	1.5	50	25	40	0	1
Pa8ab	1	75	10	50	1	60	20	75	0	4
Pa8b	1	5	0	75	1	50	40	50	0	0
Fo1a	2	95	30	80	2	95	90	80	0	0
Fo1ab	2	85	30	85	2.5	0	0	80	0	0
Fo1b	2	90	20	75	2.5	0	0	95	0	0
Fo2a	2	75	25	80	2.5	0	0	95	0	0
Fo2ab	2	50	30	70	2.5	0	0	95	0	0
Fo2b	2	70	0	100	2.5	0	0	95	0	1
Fo3a	2	80	30	60	3	0	0	95	0	0
Fo3ab	2	90	30	75	2.5	0	0	90	0	0
Fo3b	2	85	40	60	1.5	0	0	60	0	0
Fo4a	2	95	30	50	3	0	0	95	0	0
F04ab	2	95	12	15	1	0	0	95	0	0
Fo4b	2	95	40	30	3.5	0	0	90	0	0
Fo5a	2	75	50	60	3	25	15	80	0	0
Fo5ab	2	90	50	65	3	5	20	95	0	0
Fo5b	2	90	30	90	2.5	0	0	90	0	0
Fo6a	2	75	40	65	1.5	0	0	80	0	1
Fo6ab	2	60	50	85	2	5	10	75	0	0
Fo6b	2	80	40	75	2	0	0	80	0	0
Fo7a	2	85	40	70	1.5	3	0	95	0	0
Fo7ab	2	50	40	80	2.5	8	10	60	0	0
Fo7b	2	90	30	70	2.5	8	5	60	0	0
Fo8a	2	80	13	95	2.5	5	2.5	95	0	0
Fo8ab	2	70	15	80	3	5	10	90	0	0
Fo8b	2	40	10	60	3	8	10	80	0	1
Ma1a	2	75	30	20	1	40	20	75	1	0
Ma1ab	2	40	8	20	1.5	55	30	25	1	4
Ma1b	2	20	5	15	1.5	40	15	10	1	2
Ma2a	2	20	5	25	1.5	5	5	25	1	0
Ma2ab	2	30	5	20	1	15	10	10	0	0
Ma2b	2	10	5	60	2	5	10	60	0	0
Ma3a	2	45	5	35	1	10	10	35	0	0
Ma3ab	2	15	0	65	1.5	45	10	15	0	0
Ma3b	2	40	20	90	2.5	35	20	50	0	0
Ma4a	2	40	20	40	1.5	40	25	20	0	0
Ma4ab	2	50	10	50	2.5	60	30	30	0	0
Ma4b	2	35	5	35	1.5	65	30	20	0	0
Ma5a	2	20	5	65	1.5	30	25	30	0	0
Ma5ab	2	25	0	75	1.5	45	50	25	1	1
Ma5b	2	75	10	65	2.5	3	5	90	0	0
Ma6a	2	50	20	70	2.5	10	10	50	1	0
Ma6ab	2	30	5	60	1.5	5	5	65	0	0
Ma6b	2	50	30	80	1.5	10	5	60	0	0
Ma7a	2	20	5	30	3	65	20	30	0	0
Ma7ab	2	25	5	40	2.5	40	20	25	0	0
Ma7b	2	20	30	70	3	12	15	70	0	0
Ma8a	2	70	10	45	3	15	5	35	0	0
Ma8ab	2	85	25	60	1.5	5	20	75	0	0
Ma8b	2	75	15	40	1.5	60	20	50	0	0
Or1a	2	60	15	20	1	15	20	85	1	0
Or1ab	2	70	10	35	1.5	5	20	75	1	0
Or1b	2	70	15	15	1	25	15	30	1	0
Or2a	2	75	20	25	1	60	30	80	1	0
Or2ab	2	90	20	10	1	75	50	17	1	0
Or2b	2	60	7	27	1.5	75	30	50	1	0
Or3a	2	85	15	20	2	70	30	90	1	0
Or3ab	2	30	20	20	0.75	90	25	35	1	0
Or3b	2	60	10	35	1.5	65	25	65	1	0
Or4a	2	85	10	45	1	30	10	25	1	2
Or4ab	2	75	20	25	1	75	5	25	1	0
Or4b	2	80	30	45	2.5	10	5	80	1	0
Or5a	2	70	20	30	0.5	30	5	50	0	0
Or5ab	2	45	10	60	2	60	10	35	0	4
Or5b	2	30	7	65	1.5	25	15	35	0	2
Or6a	2	35	10	35	0.5	30	5	30	1	0
Or6ab	2	80	15	35	0.75	25	10	40	1	2
Or6b	2	20	10	20	0.5	40	5	10	1	1
Or7a	2	60	15	30	0.5	75	25	50	1	1
Or7ab	2	40	25	25	0.5	35	40	15	1	3
Or7b	2	60	15	35	0.75	35	15	55	1	0
Or8a	2	40	25	5	0.2	85	25	10	1	1
Or8ab	2	80	25	40	0.75	50	25	75	1	2
Or8b	2	85	25	15	1	80	25	40	1	2
Pa1a	2	5	0	30	1.5	70	5	10	0	4
Pa1ab	2	3	0	25	1.5	45	5	3	0	1
Pa1b	2	5	4	10	0.75	25	5	0	0	0
Pa2a	2	5	0	35	1	45	2	5	1	0
Pa2ab	2	50	10	45	1.5	60	5	35	1	0
Pa2b	2	15	15	50	1.5	30	20	35	1	1
Pa3a	2	10	0	40	1	35	15	10	0	0
Pa3ab	2	0	8	15	0.5	40	15	10	0	0
Pa3b	2	3	0	50	1.5	40	15	15	0	0
Pa4a	2	15	7	70	2	15	20	40	0	0
Pa4ab	2	3	0	35	0.75	40	30	15	0	0
Pa4b	2	3	0	75	1.5	35	40	35	0	0
Pa5a	2	5	0	75	1.5	15	25	50	0	1
Pa5ab	2	10	15	55	1	30	20	20	0	2
Pa5b	2	20	5	65	0.5	40	10	15	0	0
Pa6a	2	2	0	50	1	75	10	10	0	4
Pa6ab	2	15	10	10	0.5	70	10	20	0	0
Pa6b	2	35	7	40	1.25	65	15	25	0	0
Pa7a	2	15	6	55	1	80	30	30	0	0
Pa7ab	2	60	15	30	0.5	80	20	55	0	0
Pa7b	2	15	0	35	1	80	30	25	0	0
Pa8a	2	10	10	50	1.5	50	25	40	0	1
Pa8ab	2	75	10	50	1	60	20	75	0	4
Pa8b	2	5	0	75	1	50	40	50	0	0
Fo1a	3	95	30	80	2	95	90	80	0	0
Fo1ab	3	85	30	85	2.5	0	0	80	0	0
Fo1b	3	90	20	75	2.5	0	0	95	0	0
Fo2a	3	75	25	80	2.5	0	0	95	0	0
Fo2ab	3	50	30	70	2.5	0	0	95	0	0
Fo2b	3	70	0	100	2.5	0	0	95	0	1
Fo3a	3	80	30	60	3	0	0	95	0	0
Fo3ab	3	90	30	75	2.5	0	0	90	0	0
Fo3b	3	85	40	60	1.5	0	0	60	0	0
Fo4a	3	95	30	50	3	0	0	95	0	0
F04ab	3	95	12	15	1	0	0	95	0	0
Fo4b	3	95	40	30	3.5	0	0	90	0	0
Fo5a	3	75	50	60	3	25	15	80	0	0
Fo5ab	3	90	50	65	3	5	20	95	0	0
Fo5b	3	90	30	90	2.5	0	0	90	0	0
Fo6a	3	75	40	65	1.5	0	0	80	0	1
Fo6ab	3	60	50	85	2	5	10	75	0	0
Fo6b	3	80	40	75	2	0	0	80	0	0
Fo7a	3	85	40	70	1.5	3	0	95	0	0
Fo7ab	3	50	40	80	2.5	8	10	60	0	0
Fo7b	3	90	30	70	2.5	8	5	60	0	0
Fo8a	3	80	13	95	2.5	5	2.5	95	0	0
Fo8ab	3	70	15	80	3	5	10	90	0	0
Fo8b	3	40	10	60	3	8	10	80	0	1
Ma1a	3	75	30	20	1	40	20	75	1	0
Ma1ab	3	40	8	20	1.5	55	30	25	1	4
Ma1b	3	20	5	15	1.5	40	15	10	1	2
Ma2a	3	20	5	25	1.5	5	5	25	1	0
Ma2ab	3	30	5	20	1	15	10	10	0	0
Ma2b	3	10	5	60	2	5	10	60	0	0
Ma3a	3	45	5	35	1	10	10	35	0	0
Ma3ab	3	15	0	65	1.5	45	10	15	0	0
Ma3b	3	40	20	90	2.5	35	20	50	0	0
Ma4a	3	40	20	40	1.5	40	25	20	0	0
Ma4ab	3	50	10	50	2.5	60	30	30	0	0
Ma4b	3	35	5	35	1.5	65	30	20	0	0
Ma5a	3	20	5	65	1.5	30	25	30	0	0
Ma5ab	3	25	0	75	1.5	45	50	25	1	1
Ma5b	3	75	10	65	2.5	3	5	90	0	0
Ma6a	3	50	20	70	2.5	10	10	50	1	0
Ma6ab	3	30	5	60	1.5	5	5	65	0	0
Ma6b	3	50	30	80	1.5	10	5	60	0	0
Ma7a	3	20	5	30	3	65	20	30	0	0
Ma7ab	3	25	5	40	2.5	40	20	25	0	0
Ma7b	3	20	30	70	3	12	15	70	0	0
Ma8a	3	70	10	45	3	15	5	35	0	0
Ma8ab	3	85	25	60	1.5	5	20	75	0	0
Ma8b	3	75	15	40	1.5	60	20	50	0	0
Or1a	3	60	15	20	1	15	20	85	1	0
Or1ab	3	70	10	35	1.5	5	20	75	1	0
Or1b	3	70	15	15	1	25	15	30	1	0
Or2a	3	75	20	25	1	60	30	80	1	0
Or2ab	3	90	20	10	1	75	50	17	1	0
Or2b	3	60	7	27	1.5	75	30	50	1	0
Or3a	3	85	15	20	2	70	30	90	1	0
Or3ab	3	30	20	20	0.75	90	25	35	1	0
Or3b	3	60	10	35	1.5	65	25	65	1	0
Or4a	3	85	10	45	1	30	10	25	1	2
Or4ab	3	75	20	25	1	75	5	25	1	0
Or4b	3	80	30	45	2.5	10	5	80	1	0
Or5a	3	70	20	30	0.5	30	5	50	0	0
Or5ab	3	45	10	60	2	60	10	35	0	4
Or5b	3	30	7	65	1.5	25	15	35	0	2
Or6a	3	35	10	35	0.5	30	5	30	1	0
Or6ab	3	80	15	35	0.75	25	10	40	1	2
Or6b	3	20	10	20	0.5	40	5	10	1	1
Or7a	3	60	15	30	0.5	75	25	50	1	1
Or7ab	3	40	25	25	0.5	35	40	15	1	3
Or7b	3	60	15	35	0.75	35	15	55	1	0
Or8a	3	40	25	5	0.2	85	25	10	1	1
Or8ab	3	80	25	40	0.75	50	25	75	1	2
Or8b	3	85	25	15	1	80	25	40	1	2
Pa1a	3	5	0	30	1.5	70	5	10	0	4
Pa1ab	3	3	0	25	1.5	45	5	3	0	1
Pa1b	3	5	4	10	0.75	25	5	0	0	0
Pa2a	3	5	0	35	1	45	2	5	1	0
Pa2ab	3	50	10	45	1.5	60	5	35	1	0
Pa2b	3	15	15	50	1.5	30	20	35	1	1
Pa3a	3	10	0	40	1	35	15	10	0	0
Pa3ab	3	0	8	15	0.5	40	15	10	0	0
Pa3b	3	3	0	50	1.5	40	15	15	0	0
Pa4a	3	15	7	70	2	15	20	40	0	0
Pa4ab	3	3	0	35	0.75	40	30	15	0	0
Pa4b	3	3	0	75	1.5	35	40	35	0	0
Pa5a	3	5	0	75	1.5	15	25	50	0	1
Pa5ab	3	10	15	55	1	30	20	20	0	0
Pa5b	3	20	5	65	0.5	40	10	15	0	0
Pa6a	3	2	0	50	1	75	10	10	0	4
Pa6ab	3	15	10	10	0.5	70	10	20	0	0
Pa6b	3	35	7	40	1.25	65	15	25	0	0
Pa7a	3	15	6	55	1	80	30	30	0	0
Pa7ab	3	60	15	30	0.5	80	20	55	0	0
Pa7b	3	15	0	35	1	80	30	25	0	0
Pa8a	3	10	10	50	1.5	50	25	40	0	0
Pa8ab	3	75	10	50	1	60	20	75	0	2
Pa8b	3	5	0	75	1	50	40	50	0	0
Fo1a	4	95	30	80	2	95	90	80	0	0
Fo1ab	4	85	30	85	2.5	0	0	80	0	0
Fo1b	4	90	20	75	2.5	0	0	95	0	0
Fo2a	4	75	25	80	2.5	0	0	95	0	0
Fo2ab	4	50	30	70	2.5	0	0	95	0	0
Fo2b	4	70	0	100	2.5	0	0	95	0	1
Fo3a	4	80	30	60	3	0	0	95	0	0
Fo3ab	4	90	30	75	2.5	0	0	90	0	0
Fo3b	4	85	40	60	1.5	0	0	60	0	0
Fo4a	4	95	30	50	3	0	0	95	0	0
F04ab	4	95	12	15	1	0	0	95	0	0
Fo4b	4	95	40	30	3.5	0	0	90	0	0
Fo5a	4	75	50	60	3	25	15	80	0	0
Fo5ab	4	90	50	65	3	5	20	95	0	0
Fo5b	4	90	30	90	2.5	0	0	90	0	0
Fo6a	4	75	40	65	1.5	0	0	80	0	1
Fo6ab	4	60	50	85	2	5	10	75	0	0
Fo6b	4	80	40	75	2	0	0	80	0	0
Fo7a	4	85	40	70	1.5	3	0	95	0	0
Fo7ab	4	50	40	80	2.5	8	10	60	0	0
Fo7b	4	90	30	70	2.5	8	5	60	0	0
Fo8a	4	80	13	95	2.5	5	2.5	95	0	0
Fo8ab	4	70	15	80	3	5	10	90	0	0
Fo8b	4	40	10	60	3	8	10	80	0	1
Ma1a	4	75	30	20	1	40	20	75	1	0
Ma1ab	4	40	8	20	1.5	55	30	25	1	0
Ma1b	4	20	5	15	1.5	40	15	10	1	1
Ma2a	4	20	5	25	1.5	5	5	25	1	0
Ma2ab	4	30	5	20	1	15	10	10	0	0
Ma2b	4	10	5	60	2	5	10	60	0	0
Ma3a	4	45	5	35	1	10	10	35	0	0
Ma3ab	4	15	0	65	1.5	45	10	15	0	0
Ma3b	4	40	20	90	2.5	35	20	50	0	0
Ma4a	4	40	20	40	1.5	40	25	20	0	0
Ma4ab	4	50	10	50	2.5	60	30	30	0	0
Ma4b	4	35	5	35	1.5	65	30	20	0	0
Ma5a	4	20	5	65	1.5	30	25	30	0	0
Ma5ab	4	25	0	75	1.5	45	50	25	1	1
Ma5b	4	75	10	65	2.5	3	5	90	0	0
Ma6a	4	50	20	70	2.5	10	10	50	1	0
Ma6ab	4	30	5	60	1.5	5	5	65	0	0
Ma6b	4	50	30	80	1.5	10	5	60	0	0
Ma7a	4	20	5	30	3	65	20	30	0	0
Ma7ab	4	25	5	40	2.5	40	20	25	0	0
Ma7b	4	20	30	70	3	12	15	70	0	0
Ma8a	4	70	10	45	3	15	5	35	0	0
Ma8ab	4	85	25	60	1.5	5	20	75	0	0
Ma8b	4	75	15	40	1.5	60	20	50	0	0
Or1a	4	60	15	20	1	15	20	85	1	0
Or1ab	4	70	10	35	1.5	5	20	75	1	0
Or1b	4	70	15	15	1	25	15	30	1	0
Or2a	4	75	20	25	1	60	30	80	1	0
Or2ab	4	90	20	10	1	75	50	17	1	4
Or2b	4	60	7	27	1.5	75	30	50	1	0
Or3a	4	85	15	20	2	70	30	90	1	0
Or3ab	4	30	20	20	0.75	90	25	35	1	0
Or3b	4	60	10	35	1.5	65	25	65	1	0
Or4a	4	85	10	45	1	30	10	25	1	2
Or4ab	4	75	20	25	1	75	5	25	1	0
Or4b	4	80	30	45	2.5	10	5	80	1	0
Or5a	4	70	20	30	0.5	30	5	50	0	0
Or5ab	4	45	10	60	2	60	10	35	0	4
Or5b	4	30	7	65	1.5	25	15	35	0	2
Or6a	4	35	10	35	0.5	30	5	30	1	0
Or6ab	4	80	15	35	0.75	25	10	40	1	2
Or6b	4	20	10	20	0.5	40	5	10	1	1
Or7a	4	60	15	30	0.5	75	25	50	1	1
Or7ab	4	40	25	25	0.5	35	40	15	1	3
Or7b	4	60	15	35	0.75	35	15	55	1	0
Or8a	4	40	25	5	0.2	85	25	10	1	1
Or8ab	4	80	25	40	0.75	50	25	75	1	2
Or8b	4	85	25	15	1	80	25	40	1	2
Pa1a	4	5	0	30	1.5	70	5	10	0	4
Pa1ab	4	3	0	25	1.5	45	5	3	0	4
Pa1b	4	5	4	10	0.75	25	5	0	0	2
Pa2a	4	5	0	35	1	45	2	5	1	0
Pa2ab	4	50	10	45	1.5	60	5	35	1	0
Pa2b	4	15	15	50	1.5	30	20	35	1	1
Pa3a	4	10	0	40	1	35	15	10	0	0
Pa3ab	4	0	8	15	0.5	40	15	10	0	0
Pa3b	4	3	0	50	1.5	40	15	15	0	0
Pa4a	4	15	7	70	2	15	20	40	0	0
Pa4ab	4	3	0	35	0.75	40	30	15	0	0
Pa4b	4	3	0	75	1.5	35	40	35	0	0
Pa5a	4	5	0	75	1.5	15	25	50	0	1
Pa5ab	4	10	15	55	1	30	20	20	0	0
Pa5b	4	20	5	65	0.5	40	10	15	0	0
Pa6a	4	2	0	50	1	75	10	10	0	3
Pa6ab	4	15	10	10	0.5	70	10	20	0	0
Pa6b	4	35	7	40	1.25	65	15	25	0	0
Pa7a	4	15	6	55	1	80	30	30	0	0
Pa7ab	4	60	15	30	0.5	80	20	55	0	0
Pa7b	4	15	0	35	1	80	30	25	0	0
Pa8a	4	10	10	50	1.5	50	25	40	0	0
Pa8ab	4	75	10	50	1	60	20	75	0	2
Pa8b	4	5	0	75	1	50	40	50	0	0
Fo1a	5	95	30	80	2	95	90	80	0	0
Fo1ab	5	85	30	85	2.5	0	0	80	0	0
Fo1b	5	90	20	75	2.5	0	0	95	0	0
Fo2a	5	75	25	80	2.5	0	0	95	0	0
Fo2ab	5	50	30	70	2.5	0	0	95	0	0
Fo2b	5	70	0	100	2.5	0	0	95	0	1
Fo3a	5	80	30	60	3	0	0	95	0	0
Fo3ab	5	90	30	75	2.5	0	0	90	0	0
Fo3b	5	85	40	60	1.5	0	0	60	0	0
Fo4a	5	95	30	50	3	0	0	95	0	0
F04ab	5	95	12	15	1	0	0	95	0	0
Fo4b	5	95	40	30	3.5	0	0	90	0	0
Fo5a	5	75	50	60	3	25	15	80	0	0
Fo5ab	5	90	50	65	3	5	20	95	0	0
Fo5b	5	90	30	90	2.5	0	0	90	0	0
Fo6a	5	75	40	65	1.5	0	0	80	0	1
Fo6ab	5	60	50	85	2	5	10	75	0	0
Fo6b	5	80	40	75	2	0	0	80	0	0
Fo7a	5	85	40	70	1.5	3	0	95	0	0
Fo7ab	5	50	40	80	2.5	8	10	60	0	0
Fo7b	5	90	30	70	2.5	8	5	60	0	0
Fo8a	5	80	13	95	2.5	5	2.5	95	0	0
Fo8ab	5	70	15	80	3	5	10	90	0	0
Fo8b	5	40	10	60	3	8	10	80	0	1
Ma1a	5	75	30	20	1	40	20	75	1	0
Ma1ab	5	40	8	20	1.5	55	30	25	1	0
Ma1b	5	20	5	15	1.5	40	15	10	1	1
Ma2a	5	20	5	25	1.5	5	5	25	1	0
Ma2ab	5	30	5	20	1	15	10	10	0	0
Ma2b	5	10	5	60	2	5	10	60	0	0
Ma3a	5	45	5	35	1	10	10	35	0	0
Ma3ab	5	15	0	65	1.5	45	10	15	0	0
Ma3b	5	40	20	90	2.5	35	20	50	0	0
Ma4a	5	40	20	40	1.5	40	25	20	0	0
Ma4ab	5	50	10	50	2.5	60	30	30	0	0
Ma4b	5	35	5	35	1.5	65	30	20	0	0
Ma5a	5	20	5	65	1.5	30	25	30	0	0
Ma5ab	5	25	0	75	1.5	45	50	25	1	1
Ma5b	5	75	10	65	2.5	3	5	90	0	0
Ma6a	5	50	20	70	2.5	10	10	50	1	0
Ma6ab	5	30	5	60	1.5	5	5	65	0	0
Ma6b	5	50	30	80	1.5	10	5	60	0	0
Ma7a	5	20	5	30	3	65	20	30	0	0
Ma7ab	5	25	5	40	2.5	40	20	25	0	0
Ma7b	5	20	30	70	3	12	15	70	0	0
Ma8a	5	70	10	45	3	15	5	35	0	0
Ma8ab	5	85	25	60	1.5	5	20	75	0	0
Ma8b	5	75	15	40	1.5	60	20	50	0	0
Or1a	5	60	15	20	1	15	20	85	1	0
Or1ab	5	70	10	35	1.5	5	20	75	1	0
Or1b	5	70	15	15	1	25	15	30	1	0
Or2a	5	75	20	25	1	60	30	80	1	0
Or2ab	5	90	20	10	1	75	50	17	1	4
Or2b	5	60	7	27	1.5	75	30	50	1	0
Or3a	5	85	15	20	2	70	30	90	1	0
Or3ab	5	30	20	20	0.75	90	25	35	1	0
Or3b	5	60	10	35	1.5	65	25	65	1	0
Or4a	5	85	10	45	1	30	10	25	1	2
Or4ab	5	75	20	25	1	75	5	25	1	0
Or4b	5	80	30	45	2.5	10	5	80	1	0
Or5a	5	70	20	30	0.5	30	5	50	0	0
Or5ab	5	45	10	60	2	60	10	35	0	4
Or5b	5	30	7	65	1.5	25	15	35	0	2
Or6a	5	35	10	35	0.5	30	5	30	1	0
Or6ab	5	80	15	35	0.75	25	10	40	1	2
Or6b	5	20	10	20	0.5	40	5	10	1	1
Or7a	5	60	15	30	0.5	75	25	50	1	1
Or7ab	5	40	25	25	0.5	35	40	15	1	3
Or7b	5	60	15	35	0.75	35	15	55	1	0
Or8a	5	40	25	5	0.2	85	25	10	1	1
Or8ab	5	80	25	40	0.75	50	25	75	1	2
Or8b	5	85	25	15	1	80	25	40	1	2
Pa1a	5	5	0	30	1.5	70	5	10	0	4
Pa1ab	5	3	0	25	1.5	45	5	3	0	4
Pa1b	5	5	4	10	0.75	25	5	0	0	2
Pa2a	5	5	0	35	1	45	2	5	1	0
Pa2ab	5	50	10	45	1.5	60	5	35	1	0
Pa2b	5	15	15	50	1.5	30	20	35	1	1
Pa3a	5	10	0	40	1	35	15	10	0	0
Pa3ab	5	0	8	15	0.5	40	15	10	0	0
Pa3b	5	3	0	50	1.5	40	15	15	0	0
Pa4a	5	15	7	70	2	15	20	40	0	0
Pa4ab	5	3	0	35	0.75	40	30	15	0	0
Pa4b	5	3	0	75	1.5	35	40	35	0	0
Pa5a	5	5	0	75	1.5	15	25	50	0	1
Pa5ab	5	10	15	55	1	30	20	20	0	0
Pa5b	5	20	5	65	0.5	40	10	15	0	0
Pa6a	5	2	0	50	1	75	10	10	0	0
Pa6ab	5	15	10	10	0.5	70	10	20	0	0
Pa6b	5	35	7	40	1.25	65	15	25	0	0
Pa7a	5	15	6	55	1	80	30	30	0	0
Pa7ab	5	60	15	30	0.5	80	20	55	0	0
Pa7b	5	15	0	35	1	80	30	25	0	0
Pa8a	5	10	10	50	1.5	50	25	40	0	0
Pa8ab	5	75	10	50	1	60	20	75	0	2
Pa8b	5	5	0	75	1	50	40	50	0	0
Fo1a	6	95	30	80	2	95	90	80	0	0
Fo1ab	6	85	30	85	2.5	0	0	80	0	0
Fo1b	6	90	20	75	2.5	0	0	95	0	0
Fo2a	6	75	25	80	2.5	0	0	95	0	0
Fo2ab	6	50	30	70	2.5	0	0	95	0	0
Fo2b	6	70	0	100	2.5	0	0	95	0	1
Fo3a	6	80	30	60	3	0	0	95	0	0
Fo3ab	6	90	30	75	2.5	0	0	90	0	0
Fo3b	6	85	40	60	1.5	0	0	60	0	0
Fo4a	6	95	30	50	3	0	0	95	0	0
F04ab	6	95	12	15	1	0	0	95	0	0
Fo4b	6	95	40	30	3.5	0	0	90	0	0
Fo5a	6	75	50	60	3	25	15	80	0	0
Fo5ab	6	90	50	65	3	5	20	95	0	0
Fo5b	6	90	30	90	2.5	0	0	90	0	0
Fo6a	6	75	40	65	1.5	0	0	80	0	1
Fo6ab	6	60	50	85	2	5	10	75	0	0
Fo6b	6	80	40	75	2	0	0	80	0	0
Fo7a	6	85	40	70	1.5	3	0	95	0	0
Fo7ab	6	50	40	80	2.5	8	10	60	0	0
Fo7b	6	90	30	70	2.5	8	5	60	0	0
Fo8a	6	80	13	95	2.5	5	2.5	95	0	0
Fo8ab	6	70	15	80	3	5	10	90	0	0
Fo8b	6	40	10	60	3	8	10	80	0	1
Ma1a	6	75	30	20	1	40	20	75	1	0
Ma1ab	6	40	8	20	1.5	55	30	25	1	0
Ma1b	6	20	5	15	1.5	40	15	10	1	1
Ma2a	6	20	5	25	1.5	5	5	25	1	0
Ma2ab	6	30	5	20	1	15	10	10	0	0
Ma2b	6	10	5	60	2	5	10	60	0	0
Ma3a	6	45	5	35	1	10	10	35	0	0
Ma3ab	6	15	0	65	1.5	45	10	15	0	0
Ma3b	6	40	20	90	2.5	35	20	50	0	0
Ma4a	6	40	20	40	1.5	40	25	20	0	0
Ma4ab	6	50	10	50	2.5	60	30	30	0	0
Ma4b	6	35	5	35	1.5	65	30	20	0	0
Ma5a	6	20	5	65	1.5	30	25	30	0	0
Ma5ab	6	25	0	75	1.5	45	50	25	1	1
Ma5b	6	75	10	65	2.5	3	5	90	0	0
Ma6a	6	50	20	70	2.5	10	10	50	1	0
Ma6ab	6	30	5	60	1.5	5	5	65	0	0
Ma6b	6	50	30	80	1.5	10	5	60	0	0
Ma7a	6	20	5	30	3	65	20	30	0	0
Ma7ab	6	25	5	40	2.5	40	20	25	0	0
Ma7b	6	20	30	70	3	12	15	70	0	0
Ma8a	6	70	10	45	3	15	5	35	0	0
Ma8ab	6	85	25	60	1.5	5	20	75	0	0
Ma8b	6	75	15	40	1.5	60	20	50	0	0
Or1a	6	60	15	20	1	15	20	85	1	0
Or1ab	6	70	10	35	1.5	5	20	75	1	0
Or1b	6	70	15	15	1	25	15	30	1	0
Or2a	6	75	20	25	1	60	30	80	1	0
Or2ab	6	90	20	10	1	75	50	17	1	4
Or2b	6	60	7	27	1.5	75	30	50	1	0
Or3a	6	85	15	20	2	70	30	90	1	0
Or3ab	6	30	20	20	0.75	90	25	35	1	0
Or3b	6	60	10	35	1.5	65	25	65	1	0
Or4a	6	85	10	45	1	30	10	25	1	2
Or4ab	6	75	20	25	1	75	5	25	1	0
Or4b	6	80	30	45	2.5	10	5	80	1	0
Or5a	6	70	20	30	0.5	30	5	50	0	0
Or5ab	6	45	10	60	2	60	10	35	0	4
Or5b	6	30	7	65	1.5	25	15	35	0	2
Or6a	6	35	10	35	0.5	30	5	30	1	0
Or6ab	6	80	15	35	0.75	25	10	40	1	2
Or6b	6	20	10	20	0.5	40	5	10	1	1
Or7a	6	60	15	30	0.5	75	25	50	1	1
Or7ab	6	40	25	25	0.5	35	40	15	1	3
Or7b	6	60	15	35	0.75	35	15	55	1	0
Or8a	6	40	25	5	0.2	85	25	10	1	1
Or8ab	6	80	25	40	0.75	50	25	75	1	2
Or8b	6	85	25	15	1	80	25	40	1	2
Pa1a	6	5	0	30	1.5	70	5	10	0	4
Pa1ab	6	3	0	25	1.5	45	5	3	0	4
Pa1b	6	5	4	10	0.75	25	5	0	0	2
Pa2a	6	5	0	35	1	45	2	5	1	0
Pa2ab	6	50	10	45	1.5	60	5	35	1	0
Pa2b	6	15	15	50	1.5	30	20	35	1	1
Pa3a	6	10	0	40	1	35	15	10	0	0
Pa3ab	6	0	8	15	0.5	40	15	10	0	0
Pa3b	6	3	0	50	1.5	40	15	15	0	0
Pa4a	6	15	7	70	2	15	20	40	0	0
Pa4ab	6	3	0	35	0.75	40	30	15	0	0
Pa4b	6	3	0	75	1.5	35	40	35	0	0
Pa5a	6	5	0	75	1.5	15	25	50	0	1
Pa5ab	6	10	15	55	1	30	20	20	0	0
Pa5b	6	20	5	65	0.5	40	10	15	0	0
Pa6a	6	2	0	50	1	75	10	10	0	0
Pa6ab	6	15	10	10	0.5	70	10	20	0	0
Pa6b	6	35	7	40	1.25	65	15	25	0	0
Pa7a	6	15	6	55	1	80	30	30	0	0
Pa7ab	6	60	15	30	0.5	80	20	55	0	0
Pa7b	6	15	0	35	1	80	30	25	0	0
Pa8a	6	10	10	50	1.5	50	25	40	0	0
Pa8ab	6	75	10	50	1	60	20	75	0	2
Pa8b	6	5	0	75	1	50	40	50	0	0
Fo1a	7	95	30	80	2	95	90	80	0	0
Fo1ab	7	85	30	85	2.5	0	0	80	0	0
Fo1b	7	90	20	75	2.5	0	0	95	0	0
Fo2a	7	75	25	80	2.5	0	0	95	0	0
Fo2ab	7	50	30	70	2.5	0	0	95	0	0
Fo2b	7	70	0	100	2.5	0	0	95	0	1
Fo3a	7	80	30	60	3	0	0	95	0	0
Fo3ab	7	90	30	75	2.5	0	0	90	0	0
Fo3b	7	85	40	60	1.5	0	0	60	0	0
Fo4a	7	95	30	50	3	0	0	95	0	0
F04ab	7	95	12	15	1	0	0	95	0	0
Fo4b	7	95	40	30	3.5	0	0	90	0	0
Fo5a	7	75	50	60	3	25	15	80	0	0
Fo5ab	7	90	50	65	3	5	20	95	0	0
Fo5b	7	90	30	90	2.5	0	0	90	0	0
Fo6a	7	75	40	65	1.5	0	0	80	0	1
Fo6ab	7	60	50	85	2	5	10	75	0	0
Fo6b	7	80	40	75	2	0	0	80	0	0
Fo7a	7	85	40	70	1.5	3	0	95	0	0
Fo7ab	7	50	40	80	2.5	8	10	60	0	0
Fo7b	7	90	30	70	2.5	8	5	60	0	0
Fo8a	7	80	13	95	2.5	5	2.5	95	0	0
Fo8ab	7	70	15	80	3	5	10	90	0	0
Fo8b	7	40	10	60	3	8	10	80	0	1
Ma1a	7	75	30	20	1	40	20	75	1	0
Ma1ab	7	40	8	20	1.5	55	30	25	1	0
Ma1b	7	20	5	15	1.5	40	15	10	1	1
Ma2a	7	20	5	25	1.5	5	5	25	1	0
Ma2ab	7	30	5	20	1	15	10	10	0	0
Ma2b	7	10	5	60	2	5	10	60	0	0
Ma3a	7	45	5	35	1	10	10	35	0	0
Ma3ab	7	15	0	65	1.5	45	10	15	0	0
Ma3b	7	40	20	90	2.5	35	20	50	0	0
Ma4a	7	40	20	40	1.5	40	25	20	0	0
Ma4ab	7	50	10	50	2.5	60	30	30	0	0
Ma4b	7	35	5	35	1.5	65	30	20	0	0
Ma5a	7	20	5	65	1.5	30	25	30	0	0
Ma5ab	7	25	0	75	1.5	45	50	25	1	1
Ma5b	7	75	10	65	2.5	3	5	90	0	0
Ma6a	7	50	20	70	2.5	10	10	50	1	0
Ma6ab	7	30	5	60	1.5	5	5	65	0	0
Ma6b	7	50	30	80	1.5	10	5	60	0	0
Ma7a	7	20	5	30	3	65	20	30	0	0
Ma7ab	7	25	5	40	2.5	40	20	25	0	0
Ma7b	7	20	30	70	3	12	15	70	0	0
Ma8a	7	70	10	45	3	15	5	35	0	0
Ma8ab	7	85	25	60	1.5	5	20	75	0	0
Ma8b	7	75	15	40	1.5	60	20	50	0	0
Or1a	7	60	15	20	1	15	20	85	1	0
Or1ab	7	70	10	35	1.5	5	20	75	1	0
Or1b	7	70	15	15	1	25	15	30	1	0
Or2a	7	75	20	25	1	60	30	80	1	0
Or2ab	7	90	20	10	1	75	50	17	1	4
Or2b	7	60	7	27	1.5	75	30	50	1	0
Or3a	7	85	15	20	2	70	30	90	1	0
Or3ab	7	30	20	20	0.75	90	25	35	1	0
Or3b	7	60	10	35	1.5	65	25	65	1	0
Or4a	7	85	10	45	1	30	10	25	1	2
Or4ab	7	75	20	25	1	75	5	25	1	0
Or4b	7	80	30	45	2.5	10	5	80	1	0
Or5a	7	70	20	30	0.5	30	5	50	0	0
Or5ab	7	45	10	60	2	60	10	35	0	4
Or5b	7	30	7	65	1.5	25	15	35	0	2
Or6a	7	35	10	35	0.5	30	5	30	1	0
Or6ab	7	80	15	35	0.75	25	10	40	1	2
Or6b	7	20	10	20	0.5	40	5	10	1	1
Or7a	7	60	15	30	0.5	75	25	50	1	1
Or7ab	7	40	25	25	0.5	35	40	15	1	3
Or7b	7	60	15	35	0.75	35	15	55	1	0
Or8a	7	40	25	5	0.2	85	25	10	1	1
Or8ab	7	80	25	40	0.75	50	25	75	1	2
Or8b	7	85	25	15	1	80	25	40	1	2
Pa1a	7	5	0	30	1.5	70	5	10	0	4
Pa1ab	7	3	0	25	1.5	45	5	3	0	4
Pa1b	7	5	4	10	0.75	25	5	0	0	2
Pa2a	7	5	0	35	1	45	2	5	1	0
Pa2ab	7	50	10	45	1.5	60	5	35	1	0
Pa2b	7	15	15	50	1.5	30	20	35	1	1
Pa3a	7	10	0	40	1	35	15	10	0	0
Pa3ab	7	0	8	15	0.5	40	15	10	0	0
Pa3b	7	3	0	50	1.5	40	15	15	0	0
Pa4a	7	15	7	70	2	15	20	40	0	0
Pa4ab	7	3	0	35	0.75	40	30	15	0	0
Pa4b	7	3	0	75	1.5	35	40	35	0	0
Pa5a	7	5	0	75	1.5	15	25	50	0	1
Pa5ab	7	10	15	55	1	30	20	20	0	0
Pa5b	7	20	5	65	0.5	40	10	15	0	0
Pa6a	7	2	0	50	1	75	10	10	0	0
Pa6ab	7	15	10	10	0.5	70	10	20	0	0
Pa6b	7	35	7	40	1.25	65	15	25	0	0
Pa7a	7	15	6	55	1	80	30	30	0	0
Pa7ab	7	60	15	30	0.5	80	20	55	0	0
Pa7b	7	15	0	35	1	80	30	25	0	0
Pa8a	7	10	10	50	1.5	50	25	40	0	0
Pa8ab	7	75	10	50	1	60	20	75	0	2
Pa8b	7	5	0	75	1	50	40	50	0	0
Fo1a	8	95	30	80	2	95	90	80	0	0
Fo1ab	8	85	30	85	2.5	0	0	80	0	0
Fo1b	8	90	20	75	2.5	0	0	95	0	0
Fo2a	8	75	25	80	2.5	0	0	95	0	0
Fo2ab	8	50	30	70	2.5	0	0	95	0	0
Fo2b	8	70	0	100	2.5	0	0	95	0	1
Fo3a	8	80	30	60	3	0	0	95	0	0
Fo3ab	8	90	30	75	2.5	0	0	90	0	0
Fo3b	8	85	40	60	1.5	0	0	60	0	0
Fo4a	8	95	30	50	3	0	0	95	0	0
F04ab	8	95	12	15	1	0	0	95	0	0
Fo4b	8	95	40	30	3.5	0	0	90	0	0
Fo5a	8	75	50	60	3	25	15	80	0	0
Fo5ab	8	90	50	65	3	5	20	95	0	0
Fo5b	8	90	30	90	2.5	0	0	90	0	0
Fo6a	8	75	40	65	1.5	0	0	80	0	1
Fo6ab	8	60	50	85	2	5	10	75	0	0
Fo6b	8	80	40	75	2	0	0	80	0	0
Fo7a	8	85	40	70	1.5	3	0	95	0	0
Fo7ab	8	50	40	80	2.5	8	10	60	0	0
Fo7b	8	90	30	70	2.5	8	5	60	0	0
Fo8a	8	80	13	95	2.5	5	2.5	95	0	0
Fo8ab	8	70	15	80	3	5	10	90	0	0
Fo8b	8	40	10	60	3	8	10	80	0	1
Ma1a	8	75	30	20	1	40	20	75	1	0
Ma1ab	8	40	8	20	1.5	55	30	25	1	0
Ma1b	8	20	5	15	1.5	40	15	10	1	1
Ma2a	8	20	5	25	1.5	5	5	25	1	0
Ma2ab	8	30	5	20	1	15	10	10	0	0
Ma2b	8	10	5	60	2	5	10	60	0	0
Ma3a	8	45	5	35	1	10	10	35	0	0
Ma3ab	8	15	0	65	1.5	45	10	15	0	0
Ma3b	8	40	20	90	2.5	35	20	50	0	0
Ma4a	8	40	20	40	1.5	40	25	20	0	0
Ma4ab	8	50	10	50	2.5	60	30	30	0	0
Ma4b	8	35	5	35	1.5	65	30	20	0	0
Ma5a	8	20	5	65	1.5	30	25	30	0	0
Ma5ab	8	25	0	75	1.5	45	50	25	1	1
Ma5b	8	75	10	65	2.5	3	5	90	0	0
Ma6a	8	50	20	70	2.5	10	10	50	1	0
Ma6ab	8	30	5	60	1.5	5	5	65	0	0
Ma6b	8	50	30	80	1.5	10	5	60	0	0
Ma7a	8	20	5	30	3	65	20	30	0	0
Ma7ab	8	25	5	40	2.5	40	20	25	0	0
Ma7b	8	20	30	70	3	12	15	70	0	0
Ma8a	8	70	10	45	3	15	5	35	0	0
Ma8ab	8	85	25	60	1.5	5	20	75	0	0
Ma8b	8	75	15	40	1.5	60	20	50	0	0
Or1a	8	60	15	20	1	15	20	85	1	0
Or1ab	8	70	10	35	1.5	5	20	75	1	0
Or1b	8	70	15	15	1	25	15	30	1	0
Or2a	8	75	20	25	1	60	30	80	1	0
Or2ab	8	90	20	10	1	75	50	17	1	4
Or2b	8	60	7	27	1.5	75	30	50	1	0
Or3a	8	85	15	20	2	70	30	90	1	0
Or3ab	8	30	20	20	0.75	90	25	35	1	0
Or3b	8	60	10	35	1.5	65	25	65	1	0
Or4a	8	85	10	45	1	30	10	25	1	2
Or4ab	8	75	20	25	1	75	5	25	1	0
Or4b	8	80	30	45	2.5	10	5	80	1	0
Or5a	8	70	20	30	0.5	30	5	50	0	0
Or5ab	8	45	10	60	2	60	10	35	0	4
Or5b	8	30	7	65	1.5	25	15	35	0	2
Or6a	8	35	10	35	0.5	30	5	30	1	0
Or6ab	8	80	15	35	0.75	25	10	40	1	2
Or6b	8	20	10	20	0.5	40	5	10	1	1
Or7a	8	60	15	30	0.5	75	25	50	1	1
Or7ab	8	40	25	25	0.5	35	40	15	1	3
Or7b	8	60	15	35	0.75	35	15	55	1	0
Or8a	8	40	25	5	0.2	85	25	10	1	1
Or8ab	8	80	25	40	0.75	50	25	75	1	2
Or8b	8	85	25	15	1	80	25	40	1	2
Pa1a	8	5	0	30	1.5	70	5	10	0	4
Pa1ab	8	3	0	25	1.5	45	5	3	0	4
Pa1b	8	5	4	10	0.75	25	5	0	0	2
Pa2a	8	5	0	35	1	45	2	5	1	0
Pa2ab	8	50	10	45	1.5	60	5	35	1	0
Pa2b	8	15	15	50	1.5	30	20	35	1	1
Pa3a	8	10	0	40	1	35	15	10	0	0
Pa3ab	8	0	8	15	0.5	40	15	10	0	0
Pa3b	8	3	0	50	1.5	40	15	15	0	0
Pa4a	8	15	7	70	2	15	20	40	0	0
Pa4ab	8	3	0	35	0.75	40	30	15	0	0
Pa4b	8	3	0	75	1.5	35	40	35	0	0
Pa5a	8	5	0	75	1.5	15	25	50	0	1
Pa5ab	8	10	15	55	1	30	20	20	0	0
Pa5b	8	20	5	65	0.5	40	10	15	0	0
Pa6a	8	2	0	50	1	75	10	10	0	0
Pa6ab	8	15	10	10	0.5	70	10	20	0	0
Pa6b	8	35	7	40	1.25	65	15	25	0	0
Pa7a	8	15	6	55	1	80	30	30	0	0
Pa7ab	8	60	15	30	0.5	80	20	55	0	0
Pa7b	8	15	0	35	1	80	30	25	0	0
Pa8a	8	10	10	50	1.5	50	25	40	0	0
Pa8ab	8	75	10	50	1	60	20	75	0	2
Pa8b	8	5	0	75	1	50	40	50	0	0
Fo1a	9	95	30	80	2	95	90	80	0	0
Fo1ab	9	85	30	85	2.5	0	0	80	0	0
Fo1b	9	90	20	75	2.5	0	0	95	0	0
Fo2a	9	75	25	80	2.5	0	0	95	0	0
Fo2ab	9	50	30	70	2.5	0	0	95	0	0
Fo2b	9	70	0	100	2.5	0	0	95	0	1
Fo3a	9	80	30	60	3	0	0	95	0	0
Fo3ab	9	90	30	75	2.5	0	0	90	0	0
Fo3b	9	85	40	60	1.5	0	0	60	0	0
Fo4a	9	95	30	50	3	0	0	95	0	0
F04ab	9	95	12	15	1	0	0	95	0	0
Fo4b	9	95	40	30	3.5	0	0	90	0	0
Fo5a	9	75	50	60	3	25	15	80	0	0
Fo5ab	9	90	50	65	3	5	20	95	0	0
Fo5b	9	90	30	90	2.5	0	0	90	0	0
Fo6a	9	75	40	65	1.5	0	0	80	0	1
Fo6ab	9	60	50	85	2	5	10	75	0	0
Fo6b	9	80	40	75	2	0	0	80	0	0
Fo7a	9	85	40	70	1.5	3	0	95	0	0
Fo7ab	9	50	40	80	2.5	8	10	60	0	0
Fo7b	9	90	30	70	2.5	8	5	60	0	0
Fo8a	9	80	13	95	2.5	5	2.5	95	0	0
Fo8ab	9	70	15	80	3	5	10	90	0	0
Fo8b	9	40	10	60	3	8	10	80	0	1
Ma1a	9	75	30	20	1	40	20	75	1	0
Ma1ab	9	40	8	20	1.5	55	30	25	1	0
Ma1b	9	20	5	15	1.5	40	15	10	1	1
Ma2a	9	20	5	25	1.5	5	5	25	1	0
Ma2ab	9	30	5	20	1	15	10	10	0	0
Ma2b	9	10	5	60	2	5	10	60	0	0
Ma3a	9	45	5	35	1	10	10	35	0	0
Ma3ab	9	15	0	65	1.5	45	10	15	0	0
Ma3b	9	40	20	90	2.5	35	20	50	0	0
Ma4a	9	40	20	40	1.5	40	25	20	0	0
Ma4ab	9	50	10	50	2.5	60	30	30	0	0
Ma4b	9	35	5	35	1.5	65	30	20	0	0
Ma5a	9	20	5	65	1.5	30	25	30	0	0
Ma5ab	9	25	0	75	1.5	45	50	25	1	1
Ma5b	9	75	10	65	2.5	3	5	90	0	0
Ma6a	9	50	20	70	2.5	10	10	50	1	0
Ma6ab	9	30	5	60	1.5	5	5	65	0	0
Ma6b	9	50	30	80	1.5	10	5	60	0	0
Ma7a	9	20	5	30	3	65	20	30	0	0
Ma7ab	9	25	5	40	2.5	40	20	25	0	0
Ma7b	9	20	30	70	3	12	15	70	0	0
Ma8a	9	70	10	45	3	15	5	35	0	0
Ma8ab	9	85	25	60	1.5	5	20	75	0	4
Ma8b	9	75	15	40	1.5	60	20	50	0	0
Or1a	9	60	15	20	1	15	20	85	1	0
Or1ab	9	70	10	35	1.5	5	20	75	1	0
Or1b	9	70	15	15	1	25	15	30	1	0
Or2a	9	75	20	25	1	60	30	80	1	0
Or2ab	9	90	20	10	1	75	50	17	1	4
Or2b	9	60	7	27	1.5	75	30	50	1	0
Or3a	9	85	15	20	2	70	30	90	1	0
Or3ab	9	30	20	20	0.75	90	25	35	1	0
Or3b	9	60	10	35	1.5	65	25	65	1	0
Or4a	9	85	10	45	1	30	10	25	1	2
Or4ab	9	75	20	25	1	75	5	25	1	0
Or4b	9	80	30	45	2.5	10	5	80	1	0
Or5a	9	70	20	30	0.5	30	5	50	0	0
Or5ab	9	45	10	60	2	60	10	35	0	4
Or5b	9	30	7	65	1.5	25	15	35	0	2
Or6a	9	35	10	35	0.5	30	5	30	1	0
Or6ab	9	80	15	35	0.75	25	10	40	1	4
Or6b	9	20	10	20	0.5	40	5	10	1	1
Or7a	9	60	15	30	0.5	75	25	50	1	1
Or7ab	9	40	25	25	0.5	35	40	15	1	3
Or7b	9	60	15	35	0.75	35	15	55	1	0
Or8a	9	40	25	5	0.2	85	25	10	1	1
Or8ab	9	80	25	40	0.75	50	25	75	1	2
Or8b	9	85	25	15	1	80	25	40	1	2
Pa1a	9	5	0	30	1.5	70	5	10	0	4
Pa1ab	9	3	0	25	1.5	45	5	3	0	4
Pa1b	9	5	4	10	0.75	25	5	0	0	3
Pa2a	9	5	0	35	1	45	2	5	1	0
Pa2ab	9	50	10	45	1.5	60	5	35	1	0
Pa2b	9	15	15	50	1.5	30	20	35	1	1
Pa3a	9	10	0	40	1	35	15	10	0	0
Pa3ab	9	0	8	15	0.5	40	15	10	0	0
Pa3b	9	3	0	50	1.5	40	15	15	0	0
Pa4a	9	15	7	70	2	15	20	40	0	0
Pa4ab	9	3	0	35	0.75	40	30	15	0	0
Pa4b	9	3	0	75	1.5	35	40	35	0	0
Pa5a	9	5	0	75	1.5	15	25	50	0	1
Pa5ab	9	10	15	55	1	30	20	20	0	0
Pa5b	9	20	5	65	0.5	40	10	15	0	0
Pa6a	9	2	0	50	1	75	10	10	0	0
Pa6ab	9	15	10	10	0.5	70	10	20	0	0
Pa6b	9	35	7	40	1.25	65	15	25	0	0
Pa7a	9	15	6	55	1	80	30	30	0	0
Pa7ab	9	60	15	30	0.5	80	20	55	0	0
Pa7b	9	15	0	35	1	80	30	25	0	0
Pa8a	9	10	10	50	1.5	50	25	40	0	0
Pa8ab	9	75	10	50	1	60	20	75	0	2
Pa8b	9	5	0	75	1	50	40	50	0	0
Fo1a	10	95	30	80	2	95	90	80	0	0
Fo1ab	10	85	30	85	2.5	0	0	80	0	0
Fo1b	10	90	20	75	2.5	0	0	95	0	0
Fo2a	10	75	25	80	2.5	0	0	95	0	0
Fo2ab	10	50	30	70	2.5	0	0	95	0	0
Fo2b	10	70	0	100	2.5	0	0	95	0	1
Fo3a	10	80	30	60	3	0	0	95	0	0
Fo3ab	10	90	30	75	2.5	0	0	90	0	0
Fo3b	10	85	40	60	1.5	0	0	60	0	0
Fo4a	10	95	30	50	3	0	0	95	0	0
F04ab	10	95	12	15	1	0	0	95	0	0
Fo4b	10	95	40	30	3.5	0	0	90	0	0
Fo5a	10	75	50	60	3	25	15	80	0	0
Fo5ab	10	90	50	65	3	5	20	95	0	0
Fo5b	10	90	30	90	2.5	0	0	90	0	0
Fo6a	10	75	40	65	1.5	0	0	80	0	1
Fo6ab	10	60	50	85	2	5	10	75	0	0
Fo6b	10	80	40	75	2	0	0	80	0	0
Fo7a	10	85	40	70	1.5	3	0	95	0	0
Fo7ab	10	50	40	80	2.5	8	10	60	0	0
Fo7b	10	90	30	70	2.5	8	5	60	0	0
Fo8a	10	80	13	95	2.5	5	2.5	95	0	0
Fo8ab	10	70	15	80	3	5	10	90	0	4
Fo8b	10	40	10	60	3	8	10	80	0	0
Ma1a	10	75	30	20	1	40	20	75	1	0
Ma1ab	10	40	8	20	1.5	55	30	25	1	0
Ma1b	10	20	5	15	1.5	40	15	10	1	1
Ma2a	10	20	5	25	1.5	5	5	25	1	0
Ma2ab	10	30	5	20	1	15	10	10	0	0
Ma2b	10	10	5	60	2	5	10	60	0	0
Ma3a	10	45	5	35	1	10	10	35	0	0
Ma3ab	10	15	0	65	1.5	45	10	15	0	0
Ma3b	10	40	20	90	2.5	35	20	50	0	0
Ma4a	10	40	20	40	1.5	40	25	20	0	0
Ma4ab	10	50	10	50	2.5	60	30	30	0	0
Ma4b	10	35	5	35	1.5	65	30	20	0	0
Ma5a	10	20	5	65	1.5	30	25	30	0	0
Ma5ab	10	25	0	75	1.5	45	50	25	1	1
Ma5b	10	75	10	65	2.5	3	5	90	0	0
Ma6a	10	50	20	70	2.5	10	10	50	1	0
Ma6ab	10	30	5	60	1.5	5	5	65	0	0
Ma6b	10	50	30	80	1.5	10	5	60	0	0
Ma7a	10	20	5	30	3	65	20	30	0	0
Ma7ab	10	25	5	40	2.5	40	20	25	0	0
Ma7b	10	20	30	70	3	12	15	70	0	0
Ma8a	10	70	10	45	3	15	5	35	0	0
Ma8ab	10	85	25	60	1.5	5	20	75	0	4
Ma8b	10	75	15	40	1.5	60	20	50	0	0
Or1a	10	60	15	20	1	15	20	85	1	0
Or1ab	10	70	10	35	1.5	5	20	75	1	0
Or1b	10	70	15	15	1	25	15	30	1	0
Or2a	10	75	20	25	1	60	30	80	1	0
Or2ab	10	90	20	10	1	75	50	17	1	4
Or2b	10	60	7	27	1.5	75	30	50	1	0
Or3a	10	85	15	20	2	70	30	90	1	0
Or3ab	10	30	20	20	0.75	90	25	35	1	0
Or3b	10	60	10	35	1.5	65	25	65	1	0
Or4a	10	85	10	45	1	30	10	25	1	2
Or4ab	10	75	20	25	1	75	5	25	1	0
Or4b	10	80	30	45	2.5	10	5	80	1	0
Or5a	10	70	20	30	0.5	30	5	50	0	0
Or5ab	10	45	10	60	2	60	10	35	0	4
Or5b	10	30	7	65	1.5	25	15	35	0	2
Or6a	10	35	10	35	0.5	30	5	30	1	0
Or6ab	10	80	15	35	0.75	25	10	40	1	4
Or6b	10	20	10	20	0.5	40	5	10	1	1
Or7a	10	60	15	30	0.5	75	25	50	1	1
Or7ab	10	40	25	25	0.5	35	40	15	1	3
Or7b	10	60	15	35	0.75	35	15	55	1	0
Or8a	10	40	25	5	0.2	85	25	10	1	1
Or8ab	10	80	25	40	0.75	50	25	75	1	2
Or8b	10	85	25	15	1	80	25	40	1	2
Pa1a	10	5	0	30	1.5	70	5	10	0	4
Pa1ab	10	3	0	25	1.5	45	5	3	0	4
Pa1b	10	5	4	10	0.75	25	5	0	0	3
Pa2a	10	5	0	35	1	45	2	5	1	0
Pa2ab	10	50	10	45	1.5	60	5	35	1	0
Pa2b	10	15	15	50	1.5	30	20	35	1	1
Pa3a	10	10	0	40	1	35	15	10	0	0
Pa3ab	10	0	8	15	0.5	40	15	10	0	0
Pa3b	10	3	0	50	1.5	40	15	15	0	0
Pa4a	10	15	7	70	2	15	20	40	0	0
Pa4ab	10	3	0	35	0.75	40	30	15	0	0
Pa4b	10	3	0	75	1.5	35	40	35	0	0
Pa5a	10	5	0	75	1.5	15	25	50	0	0
Pa5ab	10	10	15	55	1	30	20	20	0	4
Pa5b	10	20	5	65	0.5	40	10	15	0	0
Pa6a	10	2	0	50	1	75	10	10	0	0
Pa6ab	10	15	10	10	0.5	70	10	20	0	0
Pa6b	10	35	7	40	1.25	65	15	25	0	0
Pa7a	10	15	6	55	1	80	30	30	0	0
Pa7ab	10	60	15	30	0.5	80	20	55	0	0
Pa7b	10	15	0	35	1	80	30	25	0	0
Pa8a	10	10	10	50	1.5	50	25	40	0	0
Pa8ab	10	75	10	50	1	60	20	75	0	2
Pa8b	10	5	0	75	1	50	40	50	0	0
Fo1a	11	95	30	80	2	95	90	80	0	0
Fo1ab	11	85	30	85	2.5	0	0	80	0	0
Fo1b	11	90	20	75	2.5	0	0	95	0	0
Fo2a	11	75	25	80	2.5	0	0	95	0	0
Fo2ab	11	50	30	70	2.5	0	0	95	0	0
Fo2b	11	70	0	100	2.5	0	0	95	0	1
Fo3a	11	80	30	60	3	0	0	95	0	0
Fo3ab	11	90	30	75	2.5	0	0	90	0	0
Fo3b	11	85	40	60	1.5	0	0	60	0	0
Fo4a	11	95	30	50	3	0	0	95	0	0
F04ab	11	95	12	15	1	0	0	95	0	0
Fo4b	11	95	40	30	3.5	0	0	90	0	0
Fo5a	11	75	50	60	3	25	15	80	0	0
Fo5ab	11	90	50	65	3	5	20	95	0	0
Fo5b	11	90	30	90	2.5	0	0	90	0	0
Fo6a	11	75	40	65	1.5	0	0	80	0	1
Fo6ab	11	60	50	85	2	5	10	75	0	0
Fo6b	11	80	40	75	2	0	0	80	0	0
Fo7a	11	85	40	70	1.5	3	0	95	0	0
Fo7ab	11	50	40	80	2.5	8	10	60	0	0
Fo7b	11	90	30	70	2.5	8	5	60	0	0
Fo8a	11	80	13	95	2.5	5	2.5	95	0	0
Fo8ab	11	70	15	80	3	5	10	90	0	4
Fo8b	11	40	10	60	3	8	10	80	0	0
Ma1a	11	75	30	20	1	40	20	75	1	4
Ma1ab	11	40	8	20	1.5	55	30	25	1	4
Ma1b	11	20	5	15	1.5	40	15	10	1	0
Ma2a	11	20	5	25	1.5	5	5	25	1	0
Ma2ab	11	30	5	20	1	15	10	10	0	0
Ma2b	11	10	5	60	2	5	10	60	0	0
Ma3a	11	45	5	35	1	10	10	35	0	0
Ma3ab	11	15	0	65	1.5	45	10	15	0	0
Ma3b	11	40	20	90	2.5	35	20	50	0	0
Ma4a	11	40	20	40	1.5	40	25	20	0	0
Ma4ab	11	50	10	50	2.5	60	30	30	0	0
Ma4b	11	35	5	35	1.5	65	30	20	0	0
Ma5a	11	20	5	65	1.5	30	25	30	0	0
Ma5ab	11	25	0	75	1.5	45	50	25	1	1
Ma5b	11	75	10	65	2.5	3	5	90	0	0
Ma6a	11	50	20	70	2.5	10	10	50	1	0
Ma6ab	11	30	5	60	1.5	5	5	65	0	0
Ma6b	11	50	30	80	1.5	10	5	60	0	0
Ma7a	11	20	5	30	3	65	20	30	0	2
Ma7ab	11	25	5	40	2.5	40	20	25	0	4
Ma7b	11	20	30	70	3	12	15	70	0	2
Ma8a	11	70	10	45	3	15	5	35	0	0
Ma8ab	11	85	25	60	1.5	5	20	75	0	4
Ma8b	11	75	15	40	1.5	60	20	50	0	0
Or1a	11	60	15	20	1	15	20	85	1	0
Or1ab	11	70	10	35	1.5	5	20	75	1	0
Or1b	11	70	15	15	1	25	15	30	1	0
Or2a	11	75	20	25	1	60	30	80	1	0
Or2ab	11	90	20	10	1	75	50	17	1	4
Or2b	11	60	7	27	1.5	75	30	50	1	0
Or3a	11	85	15	20	2	70	30	90	1	0
Or3ab	11	30	20	20	0.75	90	25	35	1	0
Or3b	11	60	10	35	1.5	65	25	65	1	0
Or4a	11	85	10	45	1	30	10	25	1	2
Or4ab	11	75	20	25	1	75	5	25	1	0
Or4b	11	80	30	45	2.5	10	5	80	1	0
Or5a	11	70	20	30	0.5	30	5	50	0	0
Or5ab	11	45	10	60	2	60	10	35	0	4
Or5b	11	30	7	65	1.5	25	15	35	0	2
Or6a	11	35	10	35	0.5	30	5	30	1	0
Or6ab	11	80	15	35	0.75	25	10	40	1	4
Or6b	11	20	10	20	0.5	40	5	10	1	1
Or7a	11	60	15	30	0.5	75	25	50	1	1
Or7ab	11	40	25	25	0.5	35	40	15	1	3
Or7b	11	60	15	35	0.75	35	15	55	1	0
Or8a	11	40	25	5	0.2	85	25	10	1	1
Or8ab	11	80	25	40	0.75	50	25	75	1	2
Or8b	11	85	25	15	1	80	25	40	1	2
Pa1a	11	5	0	30	1.5	70	5	10	0	4
Pa1ab	11	3	0	25	1.5	45	5	3	0	4
Pa1b	11	5	4	10	0.75	25	5	0	0	3
Pa2a	11	5	0	35	1	45	2	5	1	0
Pa2ab	11	50	10	45	1.5	60	5	35	1	0
Pa2b	11	15	15	50	1.5	30	20	35	1	1
Pa3a	11	10	0	40	1	35	15	10	0	0
Pa3ab	11	0	8	15	0.5	40	15	10	0	0
Pa3b	11	3	0	50	1.5	40	15	15	0	0
Pa4a	11	15	7	70	2	15	20	40	0	0
Pa4ab	11	3	0	35	0.75	40	30	15	0	0
Pa4b	11	3	0	75	1.5	35	40	35	0	0
Pa5a	11	5	0	75	1.5	15	25	50	0	0
Pa5ab	11	10	15	55	1	30	20	20	0	0
Pa5b	11	20	5	65	0.5	40	10	15	0	0
Pa6a	11	2	0	50	1	75	10	10	0	0
Pa6ab	11	15	10	10	0.5	70	10	20	0	0
Pa6b	11	35	7	40	1.25	65	15	25	0	0
Pa7a	11	15	6	55	1	80	30	30	0	0
Pa7ab	11	60	15	30	0.5	80	20	55	0	0
Pa7b	11	15	0	35	1	80	30	25	0	0
Pa8a	11	10	10	50	1.5	50	25	40	0	0
Pa8ab	11	75	10	50	1	60	20	75	0	2
Pa8b	11	5	0	75	1	50	40	50	0	0
Fo1a	12	95	30	80	2	95	90	80	0	0
Fo1ab	12	85	30	85	2.5	0	0	80	0	0
Fo1b	12	90	20	75	2.5	0	0	95	0	0
Fo2a	12	75	25	80	2.5	0	0	95	0	0
Fo2ab	12	50	30	70	2.5	0	0	95	0	0
Fo2b	12	70	0	100	2.5	0	0	95	0	1
Fo3a	12	80	30	60	3	0	0	95	0	0
Fo3ab	12	90	30	75	2.5	0	0	90	0	0
Fo3b	12	85	40	60	1.5	0	0	60	0	0
Fo4a	12	95	30	50	3	0	0	95	0	0
F04ab	12	95	12	15	1	0	0	95	0	0
Fo4b	12	95	40	30	3.5	0	0	90	0	0
Fo5a	12	75	50	60	3	25	15	80	0	0
Fo5ab	12	90	50	65	3	5	20	95	0	0
Fo5b	12	90	30	90	2.5	0	0	90	0	0
Fo6a	12	75	40	65	1.5	0	0	80	0	1
Fo6ab	12	60	50	85	2	5	10	75	0	0
Fo6b	12	80	40	75	2	0	0	80	0	0
Fo7a	12	85	40	70	1.5	3	0	95	0	0
Fo7ab	12	50	40	80	2.5	8	10	60	0	0
Fo7b	12	90	30	70	2.5	8	5	60	0	0
Fo8a	12	80	13	95	2.5	5	2.5	95	0	0
Fo8ab	12	70	15	80	3	5	10	90	0	0
Fo8b	12	40	10	60	3	8	10	80	0	0
Ma1a	12	75	30	20	1	40	20	75	1	4
Ma1ab	12	40	8	20	1.5	55	30	25	1	0
Ma1b	12	20	5	15	1.5	40	15	10	1	0
Ma2a	12	20	5	25	1.5	5	5	25	1	0
Ma2ab	12	30	5	20	1	15	10	10	0	0
Ma2b	12	10	5	60	2	5	10	60	0	0
Ma3a	12	45	5	35	1	10	10	35	0	0
Ma3ab	12	15	0	65	1.5	45	10	15	0	0
Ma3b	12	40	20	90	2.5	35	20	50	0	0
Ma4a	12	40	20	40	1.5	40	25	20	0	0
Ma4ab	12	50	10	50	2.5	60	30	30	0	0
Ma4b	12	35	5	35	1.5	65	30	20	0	0
Ma5a	12	20	5	65	1.5	30	25	30	0	0
Ma5ab	12	25	0	75	1.5	45	50	25	1	1
Ma5b	12	75	10	65	2.5	3	5	90	0	0
Ma6a	12	50	20	70	2.5	10	10	50	1	0
Ma6ab	12	30	5	60	1.5	5	5	65	0	0
Ma6b	12	50	30	80	1.5	10	5	60	0	0
Ma7a	12	20	5	30	3	65	20	30	0	2
Ma7ab	12	25	5	40	2.5	40	20	25	0	4
Ma7b	12	20	30	70	3	12	15	70	0	2
Ma8a	12	70	10	45	3	15	5	35	0	0
Ma8ab	12	85	25	60	1.5	5	20	75	0	2
Ma8b	12	75	15	40	1.5	60	20	50	0	0
Or1a	12	60	15	20	1	15	20	85	1	0
Or1ab	12	70	10	35	1.5	5	20	75	1	0
Or1b	12	70	15	15	1	25	15	30	1	0
Or2a	12	75	20	25	1	60	30	80	1	0
Or2ab	12	90	20	10	1	75	50	17	1	4
Or2b	12	60	7	27	1.5	75	30	50	1	0
Or3a	12	85	15	20	2	70	30	90	1	0
Or3ab	12	30	20	20	0.75	90	25	35	1	0
Or3b	12	60	10	35	1.5	65	25	65	1	0
Or4a	12	85	10	45	1	30	10	25	1	2
Or4ab	12	75	20	25	1	75	5	25	1	0
Or4b	12	80	30	45	2.5	10	5	80	1	0
Or5a	12	70	20	30	0.5	30	5	50	0	0
Or5ab	12	45	10	60	2	60	10	35	0	4
Or5b	12	30	7	65	1.5	25	15	35	0	2
Or6a	12	35	10	35	0.5	30	5	30	1	0
Or6ab	12	80	15	35	0.75	25	10	40	1	4
Or6b	12	20	10	20	0.5	40	5	10	1	1
Or7a	12	60	15	30	0.5	75	25	50	1	0
Or7ab	12	40	25	25	0.5	35	40	15	1	3
Or7b	12	60	15	35	0.75	35	15	55	1	3
Or8a	12	40	25	5	0.2	85	25	10	1	1
Or8ab	12	80	25	40	0.75	50	25	75	1	2
Or8b	12	85	25	15	1	80	25	40	1	1
Pa1a	12	5	0	30	1.5	70	5	10	0	4
Pa1ab	12	3	0	25	1.5	45	5	3	0	4
Pa1b	12	5	4	10	0.75	25	5	0	0	3
Pa2a	12	5	0	35	1	45	2	5	1	0
Pa2ab	12	50	10	45	1.5	60	5	35	1	0
Pa2b	12	15	15	50	1.5	30	20	35	1	1
Pa3a	12	10	0	40	1	35	15	10	0	0
Pa3ab	12	0	8	15	0.5	40	15	10	0	0
Pa3b	12	3	0	50	1.5	40	15	15	0	0
Pa4a	12	15	7	70	2	15	20	40	0	0
Pa4ab	12	3	0	35	0.75	40	30	15	0	0
Pa4b	12	3	0	75	1.5	35	40	35	0	0
Pa5a	12	5	0	75	1.5	15	25	50	0	0
Pa5ab	12	10	15	55	1	30	20	20	0	0
Pa5b	12	20	5	65	0.5	40	10	15	0	0
Pa6a	12	2	0	50	1	75	10	10	0	0
Pa6ab	12	15	10	10	0.5	70	10	20	0	0
Pa6b	12	35	7	40	1.25	65	15	25	0	0
Pa7a	12	15	6	55	1	80	30	30	0	0
Pa7ab	12	60	15	30	0.5	80	20	55	0	0
Pa7b	12	15	0	35	1	80	30	25	0	0
Pa8a	12	10	10	50	1.5	50	25	40	0	0
Pa8ab	12	75	10	50	1	60	20	75	0	2
Pa8b	12	5	0	75	1	50	40	50	0	0
Fo1a	13	95	30	80	2	95	90	80	0	0
Fo1ab	13	85	30	85	2.5	0	0	80	0	0
Fo1b	13	90	20	75	2.5	0	0	95	0	0
Fo2a	13	75	25	80	2.5	0	0	95	0	0
Fo2ab	13	50	30	70	2.5	0	0	95	0	0
Fo2b	13	70	0	100	2.5	0	0	95	0	1
Fo3a	13	80	30	60	3	0	0	95	0	0
Fo3ab	13	90	30	75	2.5	0	0	90	0	0
Fo3b	13	85	40	60	1.5	0	0	60	0	0
Fo4a	13	95	30	50	3	0	0	95	0	0
F04ab	13	95	12	15	1	0	0	95	0	0
Fo4b	13	95	40	30	3.5	0	0	90	0	0
Fo5a	13	75	50	60	3	25	15	80	0	0
Fo5ab	13	90	50	65	3	5	20	95	0	0
Fo5b	13	90	30	90	2.5	0	0	90	0	0
Fo6a	13	75	40	65	1.5	0	0	80	0	1
Fo6ab	13	60	50	85	2	5	10	75	0	0
Fo6b	13	80	40	75	2	0	0	80	0	0
Fo7a	13	85	40	70	1.5	3	0	95	0	0
Fo7ab	13	50	40	80	2.5	8	10	60	0	0
Fo7b	13	90	30	70	2.5	8	5	60	0	0
Fo8a	13	80	13	95	2.5	5	2.5	95	0	0
Fo8ab	13	70	15	80	3	5	10	90	0	0
Fo8b	13	40	10	60	3	8	10	80	0	0
Ma1a	13	75	30	20	1	40	20	75	1	4
Ma1ab	13	40	8	20	1.5	55	30	25	1	0
Ma1b	13	20	5	15	1.5	40	15	10	1	0
Ma2a	13	20	5	25	1.5	5	5	25	1	0
Ma2ab	13	30	5	20	1	15	10	10	0	0
Ma2b	13	10	5	60	2	5	10	60	0	0
Ma3a	13	45	5	35	1	10	10	35	0	0
Ma3ab	13	15	0	65	1.5	45	10	15	0	0
Ma3b	13	40	20	90	2.5	35	20	50	0	0
Ma4a	13	40	20	40	1.5	40	25	20	0	0
Ma4ab	13	50	10	50	2.5	60	30	30	0	0
Ma4b	13	35	5	35	1.5	65	30	20	0	0
Ma5a	13	20	5	65	1.5	30	25	30	0	0
Ma5ab	13	25	0	75	1.5	45	50	25	1	1
Ma5b	13	75	10	65	2.5	3	5	90	0	0
Ma6a	13	50	20	70	2.5	10	10	50	1	0
Ma6ab	13	30	5	60	1.5	5	5	65	0	0
Ma6b	13	50	30	80	1.5	10	5	60	0	0
Ma7a	13	20	5	30	3	65	20	30	0	2
Ma7ab	13	25	5	40	2.5	40	20	25	0	4
Ma7b	13	20	30	70	3	12	15	70	0	2
Ma8a	13	70	10	45	3	15	5	35	0	0
Ma8ab	13	85	25	60	1.5	5	20	75	0	2
Ma8b	13	75	15	40	1.5	60	20	50	0	0
Or1a	13	60	15	20	1	15	20	85	1	4
Or1ab	13	70	10	35	1.5	5	20	75	1	4
Or1b	13	70	15	15	1	25	15	30	1	2
Or2a	13	75	20	25	1	60	30	80	1	0
Or2ab	13	90	20	10	1	75	50	17	1	4
Or2b	13	60	7	27	1.5	75	30	50	1	0
Or3a	13	85	15	20	2	70	30	90	1	0
Or3ab	13	30	20	20	0.75	90	25	35	1	0
Or3b	13	60	10	35	1.5	65	25	65	1	0
Or4a	13	85	10	45	1	30	10	25	1	2
Or4ab	13	75	20	25	1	75	5	25	1	0
Or4b	13	80	30	45	2.5	10	5	80	1	0
Or5a	13	70	20	30	0.5	30	5	50	0	0
Or5ab	13	45	10	60	2	60	10	35	0	3
Or5b	13	30	7	65	1.5	25	15	35	0	4
Or6a	13	35	10	35	0.5	30	5	30	1	0
Or6ab	13	80	15	35	0.75	25	10	40	1	0
Or6b	13	20	10	20	0.5	40	5	10	1	0
Or7a	13	60	15	30	0.5	75	25	50	1	0
Or7ab	13	40	25	25	0.5	35	40	15	1	3
Or7b	13	60	15	35	0.75	35	15	55	1	3
Or8a	13	40	25	5	0.2	85	25	10	1	1
Or8ab	13	80	25	40	0.75	50	25	75	1	2
Or8b	13	85	25	15	1	80	25	40	1	1
Pa1a	13	5	0	30	1.5	70	5	10	0	4
Pa1ab	13	3	0	25	1.5	45	5	3	0	4
Pa1b	13	5	4	10	0.75	25	5	0	0	3
Pa2a	13	5	0	35	1	45	2	5	1	4
Pa2ab	13	50	10	45	1.5	60	5	35	1	4
Pa2b	13	15	15	50	1.5	30	20	35	1	0
Pa3a	13	10	0	40	1	35	15	10	0	0
Pa3ab	13	0	8	15	0.5	40	15	10	0	0
Pa3b	13	3	0	50	1.5	40	15	15	0	0
Pa4a	13	15	7	70	2	15	20	40	0	0
Pa4ab	13	3	0	35	0.75	40	30	15	0	0
Pa4b	13	3	0	75	1.5	35	40	35	0	0
Pa5a	13	5	0	75	1.5	15	25	50	0	0
Pa5ab	13	10	15	55	1	30	20	20	0	0
Pa5b	13	20	5	65	0.5	40	10	15	0	0
Pa6a	13	2	0	50	1	75	10	10	0	0
Pa6ab	13	15	10	10	0.5	70	10	20	0	0
Pa6b	13	35	7	40	1.25	65	15	25	0	0
Pa7a	13	15	6	55	1	80	30	30	0	0
Pa7ab	13	60	15	30	0.5	80	20	55	0	0
Pa7b	13	15	0	35	1	80	30	25	0	0
Pa8a	13	10	10	50	1.5	50	25	40	0	0
Pa8ab	13	75	10	50	1	60	20	75	0	2
Pa8b	13	5	0	75	1	50	40	50	0	0
Fo1a	14	95	30	80	2	95	90	80	0	0
Fo1ab	14	85	30	85	2.5	0	0	80	0	0
Fo1b	14	90	20	75	2.5	0	0	95	0	0
Fo2a	14	75	25	80	2.5	0	0	95	0	0
Fo2ab	14	50	30	70	2.5	0	0	95	0	0
Fo2b	14	70	0	100	2.5	0	0	95	0	1
Fo3a	14	80	30	60	3	0	0	95	0	0
Fo3ab	14	90	30	75	2.5	0	0	90	0	0
Fo3b	14	85	40	60	1.5	0	0	60	0	0
Fo4a	14	95	30	50	3	0	0	95	0	0
F04ab	14	95	12	15	1	0	0	95	0	0
Fo4b	14	95	40	30	3.5	0	0	90	0	0
Fo5a	14	75	50	60	3	25	15	80	0	0
Fo5ab	14	90	50	65	3	5	20	95	0	0
Fo5b	14	90	30	90	2.5	0	0	90	0	0
Fo6a	14	75	40	65	1.5	0	0	80	0	1
Fo6ab	14	60	50	85	2	5	10	75	0	0
Fo6b	14	80	40	75	2	0	0	80	0	0
Fo7a	14	85	40	70	1.5	3	0	95	0	0
Fo7ab	14	50	40	80	2.5	8	10	60	0	0
Fo7b	14	90	30	70	2.5	8	5	60	0	0
Fo8a	14	80	13	95	2.5	5	2.5	95	0	0
Fo8ab	14	70	15	80	3	5	10	90	0	0
Fo8b	14	40	10	60	3	8	10	80	0	0
Ma1a	14	75	30	20	1	40	20	75	1	0
Ma1ab	14	40	8	20	1.5	55	30	25	1	0
Ma1b	14	20	5	15	1.5	40	15	10	1	0
Ma2a	14	20	5	25	1.5	5	5	25	1	0
Ma2ab	14	30	5	20	1	15	10	10	0	0
Ma2b	14	10	5	60	2	5	10	60	0	0
Ma3a	14	45	5	35	1	10	10	35	0	0
Ma3ab	14	15	0	65	1.5	45	10	15	0	0
Ma3b	14	40	20	90	2.5	35	20	50	0	0
Ma4a	14	40	20	40	1.5	40	25	20	0	0
Ma4ab	14	50	10	50	2.5	60	30	30	0	0
Ma4b	14	35	5	35	1.5	65	30	20	0	3
Ma5a	14	20	5	65	1.5	30	25	30	0	0
Ma5ab	14	25	0	75	1.5	45	50	25	1	4
Ma5b	14	75	10	65	2.5	3	5	90	0	0
Ma6a	14	50	20	70	2.5	10	10	50	1	0
Ma6ab	14	30	5	60	1.5	5	5	65	0	0
Ma6b	14	50	30	80	1.5	10	5	60	0	0
Ma7a	14	20	5	30	3	65	20	30	0	2
Ma7ab	14	25	5	40	2.5	40	20	25	0	4
Ma7b	14	20	30	70	3	12	15	70	0	2
Ma8a	14	70	10	45	3	15	5	35	0	0
Ma8ab	14	85	25	60	1.5	5	20	75	0	2
Ma8b	14	75	15	40	1.5	60	20	50	0	0
Or1a	14	60	15	20	1	15	20	85	1	4
Or1ab	14	70	10	35	1.5	5	20	75	1	4
Or1b	14	70	15	15	1	25	15	30	1	4
Or2a	14	75	20	25	1	60	30	80	1	0
Or2ab	14	90	20	10	1	75	50	17	1	2
Or2b	14	60	7	27	1.5	75	30	50	1	3
Or3a	14	85	15	20	2	70	30	90	1	0
Or3ab	14	30	20	20	0.75	90	25	35	1	0
Or3b	14	60	10	35	1.5	65	25	65	1	0
Or4a	14	85	10	45	1	30	10	25	1	0
Or4ab	14	75	20	25	1	75	5	25	1	0
Or4b	14	80	30	45	2.5	10	5	80	1	4
Or5a	14	70	20	30	0.5	30	5	50	0	4
Or5ab	14	45	10	60	2	60	10	35	0	4
Or5b	14	30	7	65	1.5	25	15	35	0	2
Or6a	14	35	10	35	0.5	30	5	30	1	0
Or6ab	14	80	15	35	0.75	25	10	40	1	0
Or6b	14	20	10	20	0.5	40	5	10	1	0
Or7a	14	60	15	30	0.5	75	25	50	1	0
Or7ab	14	40	25	25	0.5	35	40	15	1	3
Or7b	14	60	15	35	0.75	35	15	55	1	2
Or8a	14	40	25	5	0.2	85	25	10	1	1
Or8ab	14	80	25	40	0.75	50	25	75	1	2
Or8b	14	85	25	15	1	80	25	40	1	1
Pa1a	14	5	0	30	1.5	70	5	10	0	4
Pa1ab	14	3	0	25	1.5	45	5	3	0	4
Pa1b	14	5	4	10	0.75	25	5	0	0	2
Pa2a	14	5	0	35	1	45	2	5	1	4
Pa2ab	14	50	10	45	1.5	60	5	35	1	4
Pa2b	14	15	15	50	1.5	30	20	35	1	0
Pa3a	14	10	0	40	1	35	15	10	0	0
Pa3ab	14	0	8	15	0.5	40	15	10	0	0
Pa3b	14	3	0	50	1.5	40	15	15	0	0
Pa4a	14	15	7	70	2	15	20	40	0	0
Pa4ab	14	3	0	35	0.75	40	30	15	0	0
Pa4b	14	3	0	75	1.5	35	40	35	0	0
Pa5a	14	5	0	75	1.5	15	25	50	0	4
Pa5ab	14	10	15	55	1	30	20	20	0	4
Pa5b	14	20	5	65	0.5	40	10	15	0	4
Pa6a	14	2	0	50	1	75	10	10	0	1
Pa6ab	14	15	10	10	0.5	70	10	20	0	0
Pa6b	14	35	7	40	1.25	65	15	25	0	0
Pa7a	14	15	6	55	1	80	30	30	0	0
Pa7ab	14	60	15	30	0.5	80	20	55	0	0
Pa7b	14	15	0	35	1	80	30	25	0	0
Pa8a	14	10	10	50	1.5	50	25	40	0	0
Pa8ab	14	75	10	50	1	60	20	75	0	2
Pa8b	14	5	0	75	1	50	40	50	0	0
Fo1a	15	95	30	80	2	95	90	80	0	0
Fo1ab	15	85	30	85	2.5	0	0	80	0	0
Fo1b	15	90	20	75	2.5	0	0	95	0	0
Fo2a	15	75	25	80	2.5	0	0	95	0	0
Fo2ab	15	50	30	70	2.5	0	0	95	0	0
Fo2b	15	70	0	100	2.5	0	0	95	0	1
Fo3a	15	80	30	60	3	0	0	95	0	0
Fo3ab	15	90	30	75	2.5	0	0	90	0	0
Fo3b	15	85	40	60	1.5	0	0	60	0	0
Fo4a	15	95	30	50	3	0	0	95	0	0
F04ab	15	95	12	15	1	0	0	95	0	0
Fo4b	15	95	40	30	3.5	0	0	90	0	0
Fo5a	15	75	50	60	3	25	15	80	0	0
Fo5ab	15	90	50	65	3	5	20	95	0	0
Fo5b	15	90	30	90	2.5	0	0	90	0	0
Fo6a	15	75	40	65	1.5	0	0	80	0	1
Fo6ab	15	60	50	85	2	5	10	75	0	0
Fo6b	15	80	40	75	2	0	0	80	0	0
Fo7a	15	85	40	70	1.5	3	0	95	0	0
Fo7ab	15	50	40	80	2.5	8	10	60	0	0
Fo7b	15	90	30	70	2.5	8	5	60	0	0
Fo8a	15	80	13	95	2.5	5	2.5	95	0	0
Fo8ab	15	70	15	80	3	5	10	90	0	0
Fo8b	15	40	10	60	3	8	10	80	0	0
Ma1a	15	75	30	20	1	40	20	75	1	0
Ma1ab	15	40	8	20	1.5	55	30	25	1	0
Ma1b	15	20	5	15	1.5	40	15	10	1	0
Ma2a	15	20	5	25	1.5	5	5	25	1	0
Ma2ab	15	30	5	20	1	15	10	10	0	3
Ma2b	15	10	5	60	2	5	10	60	0	0
Ma3a	15	45	5	35	1	10	10	35	0	0
Ma3ab	15	15	0	65	1.5	45	10	15	0	0
Ma3b	15	40	20	90	2.5	35	20	50	0	0
Ma4a	15	40	20	40	1.5	40	25	20	0	0
Ma4ab	15	50	10	50	2.5	60	30	30	0	0
Ma4b	15	35	5	35	1.5	65	30	20	0	3
Ma5a	15	20	5	65	1.5	30	25	30	0	4
Ma5ab	15	25	0	75	1.5	45	50	25	1	4
Ma5b	15	75	10	65	2.5	3	5	90	0	0
Ma6a	15	50	20	70	2.5	10	10	50	1	0
Ma6ab	15	30	5	60	1.5	5	5	65	0	0
Ma6b	15	50	30	80	1.5	10	5	60	0	0
Ma7a	15	20	5	30	3	65	20	30	0	2
Ma7ab	15	25	5	40	2.5	40	20	25	0	4
Ma7b	15	20	30	70	3	12	15	70	0	2
Ma8a	15	70	10	45	3	15	5	35	0	0
Ma8ab	15	85	25	60	1.5	5	20	75	0	2
Ma8b	15	75	15	40	1.5	60	20	50	0	0
Or1a	15	60	15	20	1	15	20	85	1	4
Or1ab	15	70	10	35	1.5	5	20	75	1	4
Or1b	15	70	15	15	1	25	15	30	1	4
Or2a	15	75	20	25	1	60	30	80	1	0
Or2ab	15	90	20	10	1	75	50	17	1	2
Or2b	15	60	7	27	1.5	75	30	50	1	3
Or3a	15	85	15	20	2	70	30	90	1	0
Or3ab	15	30	20	20	0.75	90	25	35	1	0
Or3b	15	60	10	35	1.5	65	25	65	1	0
Or4a	15	85	10	45	1	30	10	25	1	2
Or4ab	15	75	20	25	1	75	5	25	1	0
Or4b	15	80	30	45	2.5	10	5	80	1	0
Or5a	15	70	20	30	0.5	30	5	50	0	4
Or5ab	15	45	10	60	2	60	10	35	0	4
Or5b	15	30	7	65	1.5	25	15	35	0	2
Or6a	15	35	10	35	0.5	30	5	30	1	0
Or6ab	15	80	15	35	0.75	25	10	40	1	0
Or6b	15	20	10	20	0.5	40	5	10	1	0
Or7a	15	60	15	30	0.5	75	25	50	1	0
Or7ab	15	40	25	25	0.5	35	40	15	1	3
Or7b	15	60	15	35	0.75	35	15	55	1	2
Or8a	15	40	25	5	0.2	85	25	10	1	1
Or8ab	15	80	25	40	0.75	50	25	75	1	2
Or8b	15	85	25	15	1	80	25	40	1	1
Pa1a	15	5	0	30	1.5	70	5	10	0	4
Pa1ab	15	3	0	25	1.5	45	5	3	0	4
Pa1b	15	5	4	10	0.75	25	5	0	0	2
Pa2a	15	5	0	35	1	45	2	5	1	4
Pa2ab	15	50	10	45	1.5	60	5	35	1	4
Pa2b	15	15	15	50	1.5	30	20	35	1	0
Pa3a	15	10	0	40	1	35	15	10	0	0
Pa3ab	15	0	8	15	0.5	40	15	10	0	0
Pa3b	15	3	0	50	1.5	40	15	15	0	0
Pa4a	15	15	7	70	2	15	20	40	0	0
Pa4ab	15	3	0	35	0.75	40	30	15	0	0
Pa4b	15	3	0	75	1.5	35	40	35	0	0
Pa5a	15	5	0	75	1.5	15	25	50	0	4
Pa5ab	15	10	15	55	1	30	20	20	0	4
Pa5b	15	20	5	65	0.5	40	10	15	0	4
Pa6a	15	2	0	50	1	75	10	10	0	1
Pa6ab	15	15	10	10	0.5	70	10	20	0	0
Pa6b	15	35	7	40	1.25	65	15	25	0	0
Pa7a	15	15	6	55	1	80	30	30	0	0
Pa7ab	15	60	15	30	0.5	80	20	55	0	0
Pa7b	15	15	0	35	1	80	30	25	0	0
Pa8a	15	10	10	50	1.5	50	25	40	0	0
Pa8ab	15	75	10	50	1	60	20	75	0	2
Pa8b	15	5	0	75	1	50	40	50	0	0
Fo1a	16	95	30	80	2	95	90	80	0	0
Fo1ab	16	85	30	85	2.5	0	0	80	0	0
Fo1b	16	90	20	75	2.5	0	0	95	0	0
Fo2a	16	75	25	80	2.5	0	0	95	0	0
Fo2ab	16	50	30	70	2.5	0	0	95	0	0
Fo2b	16	70	0	100	2.5	0	0	95	0	1
Fo3a	16	80	30	60	3	0	0	95	0	0
Fo3ab	16	90	30	75	2.5	0	0	90	0	0
Fo3b	16	85	40	60	1.5	0	0	60	0	0
Fo4a	16	95	30	50	3	0	0	95	0	0
F04ab	16	95	12	15	1	0	0	95	0	0
Fo4b	16	95	40	30	3.5	0	0	90	0	0
Fo5a	16	75	50	60	3	25	15	80	0	0
Fo5ab	16	90	50	65	3	5	20	95	0	0
Fo5b	16	90	30	90	2.5	0	0	90	0	0
Fo6a	16	75	40	65	1.5	0	0	80	0	1
Fo6ab	16	60	50	85	2	5	10	75	0	0
Fo6b	16	80	40	75	2	0	0	80	0	0
Fo7a	16	85	40	70	1.5	3	0	95	0	0
Fo7ab	16	50	40	80	2.5	8	10	60	0	0
Fo7b	16	90	30	70	2.5	8	5	60	0	0
Fo8a	16	80	13	95	2.5	5	2.5	95	0	0
Fo8ab	16	70	15	80	3	5	10	90	0	0
Fo8b	16	40	10	60	3	8	10	80	0	0
Ma1a	16	75	30	20	1	40	20	75	1	0
Ma1ab	16	40	8	20	1.5	55	30	25	1	0
Ma1b	16	20	5	15	1.5	40	15	10	1	0
Ma2a	16	20	5	25	1.5	5	5	25	1	0
Ma2ab	16	30	5	20	1	15	10	10	0	3
Ma2b	16	10	5	60	2	5	10	60	0	0
Ma3a	16	45	5	35	1	10	10	35	0	0
Ma3ab	16	15	0	65	1.5	45	10	15	0	0
Ma3b	16	40	20	90	2.5	35	20	50	0	0
Ma4a	16	40	20	40	1.5	40	25	20	0	0
Ma4ab	16	50	10	50	2.5	60	30	30	0	0
Ma4b	16	35	5	35	1.5	65	30	20	0	3
Ma5a	16	20	5	65	1.5	30	25	30	0	4
Ma5ab	16	25	0	75	1.5	45	50	25	1	4
Ma5b	16	75	10	65	2.5	3	5	90	0	0
Ma6a	16	50	20	70	2.5	10	10	50	1	4
Ma6ab	16	30	5	60	1.5	5	5	65	0	0
Ma6b	16	50	30	80	1.5	10	5	60	0	0
Ma7a	16	20	5	30	3	65	20	30	0	2
Ma7ab	16	25	5	40	2.5	40	20	25	0	4
Ma7b	16	20	30	70	3	12	15	70	0	2
Ma8a	16	70	10	45	3	15	5	35	0	0
Ma8ab	16	85	25	60	1.5	5	20	75	0	2
Ma8b	16	75	15	40	1.5	60	20	50	0	0
Or1a	16	60	15	20	1	15	20	85	1	4
Or1ab	16	70	10	35	1.5	5	20	75	1	4
Or1b	16	70	15	15	1	25	15	30	1	4
Or2a	16	75	20	25	1	60	30	80	1	0
Or2ab	16	90	20	10	1	75	50	17	1	2
Or2b	16	60	7	27	1.5	75	30	50	1	3
Or3a	16	85	15	20	2	70	30	90	1	4
Or3ab	16	30	20	20	0.75	90	25	35	1	0
Or3b	16	60	10	35	1.5	65	25	65	1	4
Or4a	16	85	10	45	1	30	10	25	1	2
Or4ab	16	75	20	25	1	75	5	25	1	0
Or4b	16	80	30	45	2.5	10	5	80	1	0
Or5a	16	70	20	30	0.5	30	5	50	0	4
Or5ab	16	45	10	60	2	60	10	35	0	4
Or5b	16	30	7	65	1.5	25	15	35	0	2
Or6a	16	35	10	35	0.5	30	5	30	1	0
Or6ab	16	80	15	35	0.75	25	10	40	1	0
Or6b	16	20	10	20	0.5	40	5	10	1	0
Or7a	16	60	15	30	0.5	75	25	50	1	0
Or7ab	16	40	25	25	0.5	35	40	15	1	3
Or7b	16	60	15	35	0.75	35	15	55	1	2
Or8a	16	40	25	5	0.2	85	25	10	1	1
Or8ab	16	80	25	40	0.75	50	25	75	1	2
Or8b	16	85	25	15	1	80	25	40	1	1
Pa1a	16	5	0	30	1.5	70	5	10	0	4
Pa1ab	16	3	0	25	1.5	45	5	3	0	4
Pa1b	16	5	4	10	0.75	25	5	0	0	3
Pa2a	16	5	0	35	1	45	2	5	1	4
Pa2ab	16	50	10	45	1.5	60	5	35	1	4
Pa2b	16	15	15	50	1.5	30	20	35	1	0
Pa3a	16	10	0	40	1	35	15	10	0	0
Pa3ab	16	0	8	15	0.5	40	15	10	0	0
Pa3b	16	3	0	50	1.5	40	15	15	0	0
Pa4a	16	15	7	70	2	15	20	40	0	3
Pa4ab	16	3	0	35	0.75	40	30	15	0	3
Pa4b	16	3	0	75	1.5	35	40	35	0	3
Pa5a	16	5	0	75	1.5	15	25	50	0	4
Pa5ab	16	10	15	55	1	30	20	20	0	4
Pa5b	16	20	5	65	0.5	40	10	15	0	4
Pa6a	16	2	0	50	1	75	10	10	0	1
Pa6ab	16	15	10	10	0.5	70	10	20	0	0
Pa6b	16	35	7	40	1.25	65	15	25	0	0
Pa7a	16	15	6	55	1	80	30	30	0	0
Pa7ab	16	60	15	30	0.5	80	20	55	0	0
Pa7b	16	15	0	35	1	80	30	25	0	0
Pa8a	16	10	10	50	1.5	50	25	40	0	0
Pa8ab	16	75	10	50	1	60	20	75	0	2
Pa8b	16	5	0	75	1	50	40	50	0	0
Fo1a	17	95	30	80	2	95	90	80	0	0
Fo1ab	17	85	30	85	2.5	0	0	80	0	0
Fo1b	17	90	20	75	2.5	0	0	95	0	0
Fo2a	17	75	25	80	2.5	0	0	95	0	0
Fo2ab	17	50	30	70	2.5	0	0	95	0	0
Fo2b	17	70	0	100	2.5	0	0	95	0	1
Fo3a	17	80	30	60	3	0	0	95	0	0
Fo3ab	17	90	30	75	2.5	0	0	90	0	0
Fo3b	17	85	40	60	1.5	0	0	60	0	0
Fo4a	17	95	30	50	3	0	0	95	0	0
F04ab	17	95	12	15	1	0	0	95	0	0
Fo4b	17	95	40	30	3.5	0	0	90	0	0
Fo5a	17	75	50	60	3	25	15	80	0	0
Fo5ab	17	90	50	65	3	5	20	95	0	0
Fo5b	17	90	30	90	2.5	0	0	90	0	0
Fo6a	17	75	40	65	1.5	0	0	80	0	1
Fo6ab	17	60	50	85	2	5	10	75	0	0
Fo6b	17	80	40	75	2	0	0	80	0	0
Fo7a	17	85	40	70	1.5	3	0	95	0	0
Fo7ab	17	50	40	80	2.5	8	10	60	0	0
Fo7b	17	90	30	70	2.5	8	5	60	0	0
Fo8a	17	80	13	95	2.5	5	2.5	95	0	0
Fo8ab	17	70	15	80	3	5	10	90	0	0
Fo8b	17	40	10	60	3	8	10	80	0	0
Ma1a	17	75	30	20	1	40	20	75	1	0
Ma1ab	17	40	8	20	1.5	55	30	25	1	0
Ma1b	17	20	5	15	1.5	40	15	10	1	0
Ma2a	17	20	5	25	1.5	5	5	25	1	0
Ma2ab	17	30	5	20	1	15	10	10	0	3
Ma2b	17	10	5	60	2	5	10	60	0	0
Ma3a	17	45	5	35	1	10	10	35	0	0
Ma3ab	17	15	0	65	1.5	45	10	15	0	0
Ma3b	17	40	20	90	2.5	35	20	50	0	0
Ma4a	17	40	20	40	1.5	40	25	20	0	0
Ma4ab	17	50	10	50	2.5	60	30	30	0	0
Ma4b	17	35	5	35	1.5	65	30	20	0	3
Ma5a	17	20	5	65	1.5	30	25	30	0	4
Ma5ab	17	25	0	75	1.5	45	50	25	1	4
Ma5b	17	75	10	65	2.5	3	5	90	0	0
Ma6a	17	50	20	70	2.5	10	10	50	1	4
Ma6ab	17	30	5	60	1.5	5	5	65	0	0
Ma6b	17	50	30	80	1.5	10	5	60	0	0
Ma7a	17	20	5	30	3	65	20	30	0	2
Ma7ab	17	25	5	40	2.5	40	20	25	0	4
Ma7b	17	20	30	70	3	12	15	70	0	2
Ma8a	17	70	10	45	3	15	5	35	0	0
Ma8ab	17	85	25	60	1.5	5	20	75	0	2
Ma8b	17	75	15	40	1.5	60	20	50	0	0
Or1a	17	60	15	20	1	15	20	85	1	4
Or1ab	17	70	10	35	1.5	5	20	75	1	4
Or1b	17	70	15	15	1	25	15	30	1	4
Or2a	17	75	20	25	1	60	30	80	1	0
Or2ab	17	90	20	10	1	75	50	17	1	2
Or2b	17	60	7	27	1.5	75	30	50	1	3
Or3a	17	85	15	20	2	70	30	90	1	4
Or3ab	17	30	20	20	0.75	90	25	35	1	0
Or3b	17	60	10	35	1.5	65	25	65	1	4
Or4a	17	85	10	45	1	30	10	25	1	2
Or4ab	17	75	20	25	1	75	5	25	1	0
Or4b	17	80	30	45	2.5	10	5	80	1	0
Or5a	17	70	20	30	0.5	30	5	50	0	4
Or5ab	17	45	10	60	2	60	10	35	0	4
Or5b	17	30	7	65	1.5	25	15	35	0	2
Or6a	17	35	10	35	0.5	30	5	30	1	0
Or6ab	17	80	15	35	0.75	25	10	40	1	0
Or6b	17	20	10	20	0.5	40	5	10	1	0
Or7a	17	60	15	30	0.5	75	25	50	1	0
Or7ab	17	40	25	25	0.5	35	40	15	1	3
Or7b	17	60	15	35	0.75	35	15	55	1	2
Or8a	17	40	25	5	0.2	85	25	10	1	1
Or8ab	17	80	25	40	0.75	50	25	75	1	2
Or8b	17	85	25	15	1	80	25	40	1	1
Pa1a	17	5	0	30	1.5	70	5	10	0	4
Pa1ab	17	3	0	25	1.5	45	5	3	0	4
Pa1b	17	5	4	10	0.75	25	5	0	0	3
Pa2a	17	5	0	35	1	45	2	5	1	4
Pa2ab	17	50	10	45	1.5	60	5	35	1	4
Pa2b	17	15	15	50	1.5	30	20	35	1	0
Pa3a	17	10	0	40	1	35	15	10	0	0
Pa3ab	17	0	8	15	0.5	40	15	10	0	0
Pa3b	17	3	0	50	1.5	40	15	15	0	0
Pa4a	17	15	7	70	2	15	20	40	0	3
Pa4ab	17	3	0	35	0.75	40	30	15	0	3
Pa4b	17	3	0	75	1.5	35	40	35	0	3
Pa5a	17	5	0	75	1.5	15	25	50	0	4
Pa5ab	17	10	15	55	1	30	20	20	0	4
Pa5b	17	20	5	65	0.5	40	10	15	0	4
Pa6a	17	2	0	50	1	75	10	10	0	1
Pa6ab	17	15	10	10	0.5	70	10	20	0	0
Pa6b	17	35	7	40	1.25	65	15	25	0	0
Pa7a	17	15	6	55	1	80	30	30	0	3
Pa7ab	17	60	15	30	0.5	80	20	55	0	0
Pa7b	17	15	0	35	1	80	30	25	0	0
Pa8a	17	10	10	50	1.5	50	25	40	0	0
Pa8ab	17	75	10	50	1	60	20	75	0	2
Pa8b	17	5	0	75	1	50	40	50	0	0
Fo1a	18	95	30	80	2	95	90	80	0	0
Fo1ab	18	85	30	85	2.5	0	0	80	0	0
Fo1b	18	90	20	75	2.5	0	0	95	0	0
Fo2a	18	75	25	80	2.5	0	0	95	0	0
Fo2ab	18	50	30	70	2.5	0	0	95	0	0
Fo2b	18	70	0	100	2.5	0	0	95	0	1
Fo3a	18	80	30	60	3	0	0	95	0	0
Fo3ab	18	90	30	75	2.5	0	0	90	0	0
Fo3b	18	85	40	60	1.5	0	0	60	0	0
Fo4a	18	95	30	50	3	0	0	95	0	0
F04ab	18	95	12	15	1	0	0	95	0	0
Fo4b	18	95	40	30	3.5	0	0	90	0	0
Fo5a	18	75	50	60	3	25	15	80	0	0
Fo5ab	18	90	50	65	3	5	20	95	0	0
Fo5b	18	90	30	90	2.5	0	0	90	0	0
Fo6a	18	75	40	65	1.5	0	0	80	0	1
Fo6ab	18	60	50	85	2	5	10	75	0	0
Fo6b	18	80	40	75	2	0	0	80	0	0
Fo7a	18	85	40	70	1.5	3	0	95	0	0
Fo7ab	18	50	40	80	2.5	8	10	60	0	0
Fo7b	18	90	30	70	2.5	8	5	60	0	0
Fo8a	18	80	13	95	2.5	5	2.5	95	0	0
Fo8ab	18	70	15	80	3	5	10	90	0	0
Fo8b	18	40	10	60	3	8	10	80	0	0
Ma1a	18	75	30	20	1	40	20	75	1	0
Ma1ab	18	40	8	20	1.5	55	30	25	1	0
Ma1b	18	20	5	15	1.5	40	15	10	1	0
Ma2a	18	20	5	25	1.5	5	5	25	1	0
Ma2ab	18	30	5	20	1	15	10	10	0	3
Ma2b	18	10	5	60	2	5	10	60	0	0
Ma3a	18	45	5	35	1	10	10	35	0	0
Ma3ab	18	15	0	65	1.5	45	10	15	0	0
Ma3b	18	40	20	90	2.5	35	20	50	0	0
Ma4a	18	40	20	40	1.5	40	25	20	0	0
Ma4ab	18	50	10	50	2.5	60	30	30	0	0
Ma4b	18	35	5	35	1.5	65	30	20	0	3
Ma5a	18	20	5	65	1.5	30	25	30	0	4
Ma5ab	18	25	0	75	1.5	45	50	25	1	4
Ma5b	18	75	10	65	2.5	3	5	90	0	0
Ma6a	18	50	20	70	2.5	10	10	50	1	4
Ma6ab	18	30	5	60	1.5	5	5	65	0	0
Ma6b	18	50	30	80	1.5	10	5	60	0	0
Ma7a	18	20	5	30	3	65	20	30	0	2
Ma7ab	18	25	5	40	2.5	40	20	25	0	3
Ma7b	18	20	30	70	3	12	15	70	0	0
Ma8a	18	70	10	45	3	15	5	35	0	0
Ma8ab	18	85	25	60	1.5	5	20	75	0	2
Ma8b	18	75	15	40	1.5	60	20	50	0	0
Or1a	18	60	15	20	1	15	20	85	1	2
Or1ab	18	70	10	35	1.5	5	20	75	1	4
Or1b	18	70	15	15	1	25	15	30	1	3
Or2a	18	75	20	25	1	60	30	80	1	0
Or2ab	18	90	20	10	1	75	50	17	1	2
Or2b	18	60	7	27	1.5	75	30	50	1	3
Or3a	18	85	15	20	2	70	30	90	1	0
Or3ab	18	30	20	20	0.75	90	25	35	1	3
Or3b	18	60	10	35	1.5	65	25	65	1	4
Or4a	18	85	10	45	1	30	10	25	1	2
Or4ab	18	75	20	25	1	75	5	25	1	0
Or4b	18	80	30	45	2.5	10	5	80	1	0
Or5a	18	70	20	30	0.5	30	5	50	0	4
Or5ab	18	45	10	60	2	60	10	35	0	4
Or5b	18	30	7	65	1.5	25	15	35	0	2
Or6a	18	35	10	35	0.5	30	5	30	1	0
Or6ab	18	80	15	35	0.75	25	10	40	1	0
Or6b	18	20	10	20	0.5	40	5	10	1	0
Or7a	18	60	15	30	0.5	75	25	50	1	0
Or7ab	18	40	25	25	0.5	35	40	15	1	3
Or7b	18	60	15	35	0.75	35	15	55	1	2
Or8a	18	40	25	5	0.2	85	25	10	1	1
Or8ab	18	80	25	40	0.75	50	25	75	1	2
Or8b	18	85	25	15	1	80	25	40	1	1
Pa1a	18	5	0	30	1.5	70	5	10	0	4
Pa1ab	18	3	0	25	1.5	45	5	3	0	4
Pa1b	18	5	4	10	0.75	25	5	0	0	3
Pa2a	18	5	0	35	1	45	2	5	1	3
Pa2ab	18	50	10	45	1.5	60	5	35	1	3
Pa2b	18	15	15	50	1.5	30	20	35	1	4
Pa3a	18	10	0	40	1	35	15	10	0	0
Pa3ab	18	0	8	15	0.5	40	15	10	0	0
Pa3b	18	3	0	50	1.5	40	15	15	0	0
Pa4a	18	15	7	70	2	15	20	40	0	3
Pa4ab	18	3	0	35	0.75	40	30	15	0	3
Pa4b	18	3	0	75	1.5	35	40	35	0	3
Pa5a	18	5	0	75	1.5	15	25	50	0	4
Pa5ab	18	10	15	55	1	30	20	20	0	3
Pa5b	18	20	5	65	0.5	40	10	15	0	2
Pa6a	18	2	0	50	1	75	10	10	0	1
Pa6ab	18	15	10	10	0.5	70	10	20	0	0
Pa6b	18	35	7	40	1.25	65	15	25	0	0
Pa7a	18	15	6	55	1	80	30	30	0	3
Pa7ab	18	60	15	30	0.5	80	20	55	0	0
Pa7b	18	15	0	35	1	80	30	25	0	0
Pa8a	18	10	10	50	1.5	50	25	40	0	0
Pa8ab	18	75	10	50	1	60	20	75	0	2
Pa8b	18	5	0	75	1	50	40	50	0	0
Fo1a	19	95	30	80	2	95	90	80	0	0
Fo1ab	19	85	30	85	2.5	0	0	80	0	0
Fo1b	19	90	20	75	2.5	0	0	95	0	0
Fo2a	19	75	25	80	2.5	0	0	95	0	0
Fo2ab	19	50	30	70	2.5	0	0	95	0	0
Fo2b	19	70	0	100	2.5	0	0	95	0	1
Fo3a	19	80	30	60	3	0	0	95	0	0
Fo3ab	19	90	30	75	2.5	0	0	90	0	0
Fo3b	19	85	40	60	1.5	0	0	60	0	0
Fo4a	19	95	30	50	3	0	0	95	0	0
F04ab	19	95	12	15	1	0	0	95	0	0
Fo4b	19	95	40	30	3.5	0	0	90	0	3
Fo5a	19	75	50	60	3	25	15	80	0	0
Fo5ab	19	90	50	65	3	5	20	95	0	0
Fo5b	19	90	30	90	2.5	0	0	90	0	0
Fo6a	19	75	40	65	1.5	0	0	80	0	1
Fo6ab	19	60	50	85	2	5	10	75	0	0
Fo6b	19	80	40	75	2	0	0	80	0	0
Fo7a	19	85	40	70	1.5	3	0	95	0	0
Fo7ab	19	50	40	80	2.5	8	10	60	0	0
Fo7b	19	90	30	70	2.5	8	5	60	0	0
Fo8a	19	80	13	95	2.5	5	2.5	95	0	0
Fo8ab	19	70	15	80	3	5	10	90	0	0
Fo8b	19	40	10	60	3	8	10	80	0	0
Ma1a	19	75	30	20	1	40	20	75	1	0
Ma1ab	19	40	8	20	1.5	55	30	25	1	0
Ma1b	19	20	5	15	1.5	40	15	10	1	0
Ma2a	19	20	5	25	1.5	5	5	25	1	0
Ma2ab	19	30	5	20	1	15	10	10	0	3
Ma2b	19	10	5	60	2	5	10	60	0	0
Ma3a	19	45	5	35	1	10	10	35	0	0
Ma3ab	19	15	0	65	1.5	45	10	15	0	0
Ma3b	19	40	20	90	2.5	35	20	50	0	0
Ma4a	19	40	20	40	1.5	40	25	20	0	0
Ma4ab	19	50	10	50	2.5	60	30	30	0	0
Ma4b	19	35	5	35	1.5	65	30	20	0	4
Ma5a	19	20	5	65	1.5	30	25	30	0	4
Ma5ab	19	25	0	75	1.5	45	50	25	1	4
Ma5b	19	75	10	65	2.5	3	5	90	0	0
Ma6a	19	50	20	70	2.5	10	10	50	1	0
Ma6ab	19	30	5	60	1.5	5	5	65	0	3
Ma6b	19	50	30	80	1.5	10	5	60	0	3
Ma7a	19	20	5	30	3	65	20	30	0	2
Ma7ab	19	25	5	40	2.5	40	20	25	0	3
Ma7b	19	20	30	70	3	12	15	70	0	0
Ma8a	19	70	10	45	3	15	5	35	0	1
Ma8ab	19	85	25	60	1.5	5	20	75	0	4
Ma8b	19	75	15	40	1.5	60	20	50	0	0
Or1a	19	60	15	20	1	15	20	85	1	2
Or1ab	19	70	10	35	1.5	5	20	75	1	4
Or1b	19	70	15	15	1	25	15	30	1	3
Or2a	19	75	20	25	1	60	30	80	1	0
Or2ab	19	90	20	10	1	75	50	17	1	2
Or2b	19	60	7	27	1.5	75	30	50	1	3
Or3a	19	85	15	20	2	70	30	90	1	0
Or3ab	19	30	20	20	0.75	90	25	35	1	3
Or3b	19	60	10	35	1.5	65	25	65	1	4
Or4a	19	85	10	45	1	30	10	25	1	2
Or4ab	19	75	20	25	1	75	5	25	1	0
Or4b	19	80	30	45	2.5	10	5	80	1	0
Or5a	19	70	20	30	0.5	30	5	50	0	4
Or5ab	19	45	10	60	2	60	10	35	0	4
Or5b	19	30	7	65	1.5	25	15	35	0	2
Or6a	19	35	10	35	0.5	30	5	30	1	3
Or6ab	19	80	15	35	0.75	25	10	40	1	3
Or6b	19	20	10	20	0.5	40	5	10	1	0
Or7a	19	60	15	30	0.5	75	25	50	1	2
Or7ab	19	40	25	25	0.5	35	40	15	1	4
Or7b	19	60	15	35	0.75	35	15	55	1	2
Or8a	19	40	25	5	0.2	85	25	10	1	2
Or8ab	19	80	25	40	0.75	50	25	75	1	1
Or8b	19	85	25	15	1	80	25	40	1	0
Pa1a	19	5	0	30	1.5	70	5	10	0	4
Pa1ab	19	3	0	25	1.5	45	5	3	0	4
Pa1b	19	5	4	10	0.75	25	5	0	0	3
Pa2a	19	5	0	35	1	45	2	5	1	3
Pa2ab	19	50	10	45	1.5	60	5	35	1	3
Pa2b	19	15	15	50	1.5	30	20	35	1	4
Pa3a	19	10	0	40	1	35	15	10	0	0
Pa3ab	19	0	8	15	0.5	40	15	10	0	0
Pa3b	19	3	0	50	1.5	40	15	15	0	0
Pa4a	19	15	7	70	2	15	20	40	0	3
Pa4ab	19	3	0	35	0.75	40	30	15	0	3
Pa4b	19	3	0	75	1.5	35	40	35	0	3
Pa5a	19	5	0	75	1.5	15	25	50	0	4
Pa5ab	19	10	15	55	1	30	20	20	0	3
Pa5b	19	20	5	65	0.5	40	10	15	0	2
Pa6a	19	2	0	50	1	75	10	10	0	1
Pa6ab	19	15	10	10	0.5	70	10	20	0	0
Pa6b	19	35	7	40	1.25	65	15	25	0	0
Pa7a	19	15	6	55	1	80	30	30	0	3
Pa7ab	19	60	15	30	0.5	80	20	55	0	0
Pa7b	19	15	0	35	1	80	30	25	0	0
Pa8a	19	10	10	50	1.5	50	25	40	0	0
Pa8ab	19	75	10	50	1	60	20	75	0	2
Pa8b	19	5	0	75	1	50	40	50	0	0
Fo1a	20	95	30	80	2	95	90	80	0	0
Fo1ab	20	85	30	85	2.5	0	0	80	0	0
Fo1b	20	90	20	75	2.5	0	0	95	0	0
Fo2a	20	75	25	80	2.5	0	0	95	0	0
Fo2ab	20	50	30	70	2.5	0	0	95	0	0
Fo2b	20	70	0	100	2.5	0	0	95	0	1
Fo3a	20	80	30	60	3	0	0	95	0	0
Fo3ab	20	90	30	75	2.5	0	0	90	0	0
Fo3b	20	85	40	60	1.5	0	0	60	0	0
Fo4a	20	95	30	50	3	0	0	95	0	0
F04ab	20	95	12	15	1	0	0	95	0	0
Fo4b	20	95	40	30	3.5	0	0	90	0	3
Fo5a	20	75	50	60	3	25	15	80	0	0
Fo5ab	20	90	50	65	3	5	20	95	0	0
Fo5b	20	90	30	90	2.5	0	0	90	0	0
Fo6a	20	75	40	65	1.5	0	0	80	0	1
Fo6ab	20	60	50	85	2	5	10	75	0	0
Fo6b	20	80	40	75	2	0	0	80	0	0
Fo7a	20	85	40	70	1.5	3	0	95	0	0
Fo7ab	20	50	40	80	2.5	8	10	60	0	0
Fo7b	20	90	30	70	2.5	8	5	60	0	0
Fo8a	20	80	13	95	2.5	5	2.5	95	0	0
Fo8ab	20	70	15	80	3	5	10	90	0	0
Fo8b	20	40	10	60	3	8	10	80	0	0
Ma1a	20	75	30	20	1	40	20	75	1	0
Ma1ab	20	40	8	20	1.5	55	30	25	1	0
Ma1b	20	20	5	15	1.5	40	15	10	1	0
Ma2a	20	20	5	25	1.5	5	5	25	1	0
Ma2ab	20	30	5	20	1	15	10	10	0	3
Ma2b	20	10	5	60	2	5	10	60	0	0
Ma3a	20	45	5	35	1	10	10	35	0	0
Ma3ab	20	15	0	65	1.5	45	10	15	0	0
Ma3b	20	40	20	90	2.5	35	20	50	0	0
Ma4a	20	40	20	40	1.5	40	25	20	0	0
Ma4ab	20	50	10	50	2.5	60	30	30	0	0
Ma4b	20	35	5	35	1.5	65	30	20	0	4
Ma5a	20	20	5	65	1.5	30	25	30	0	4
Ma5ab	20	25	0	75	1.5	45	50	25	1	4
Ma5b	20	75	10	65	2.5	3	5	90	0	0
Ma6a	20	50	20	70	2.5	10	10	50	1	0
Ma6ab	20	30	5	60	1.5	5	5	65	0	3
Ma6b	20	50	30	80	1.5	10	5	60	0	3
Ma7a	20	20	5	30	3	65	20	30	0	2
Ma7ab	20	25	5	40	2.5	40	20	25	0	3
Ma7b	20	20	30	70	3	12	15	70	0	0
Ma8a	20	70	10	45	3	15	5	35	0	1
Ma8ab	20	85	25	60	1.5	5	20	75	0	4
Ma8b	20	75	15	40	1.5	60	20	50	0	0
Or1a	20	60	15	20	1	15	20	85	1	2
Or1ab	20	70	10	35	1.5	5	20	75	1	4
Or1b	20	70	15	15	1	25	15	30	1	3
Or2a	20	75	20	25	1	60	30	80	1	0
Or2ab	20	90	20	10	1	75	50	17	1	2
Or2b	20	60	7	27	1.5	75	30	50	1	3
Or3a	20	85	15	20	2	70	30	90	1	0
Or3ab	20	30	20	20	0.75	90	25	35	1	3
Or3b	20	60	10	35	1.5	65	25	65	1	4
Or4a	20	85	10	45	1	30	10	25	1	2
Or4ab	20	75	20	25	1	75	5	25	1	0
Or4b	20	80	30	45	2.5	10	5	80	1	0
Or5a	20	70	20	30	0.5	30	5	50	0	4
Or5ab	20	45	10	60	2	60	10	35	0	4
Or5b	20	30	7	65	1.5	25	15	35	0	2
Or6a	20	35	10	35	0.5	30	5	30	1	3
Or6ab	20	80	15	35	0.75	25	10	40	1	3
Or6b	20	20	10	20	0.5	40	5	10	1	0
Or7a	20	60	15	30	0.5	75	25	50	1	2
Or7ab	20	40	25	25	0.5	35	40	15	1	4
Or7b	20	60	15	35	0.75	35	15	55	1	1
Or8a	20	40	25	5	0.2	85	25	10	1	4
Or8ab	20	80	25	40	0.75	50	25	75	1	4
Or8b	20	85	25	15	1	80	25	40	1	1
Pa1a	20	5	0	30	1.5	70	5	10	0	4
Pa1ab	20	3	0	25	1.5	45	5	3	0	4
Pa1b	20	5	4	10	0.75	25	5	0	0	3
Pa2a	20	5	0	35	1	45	2	5	1	3
Pa2ab	20	50	10	45	1.5	60	5	35	1	3
Pa2b	20	15	15	50	1.5	30	20	35	1	4
Pa3a	20	10	0	40	1	35	15	10	0	0
Pa3ab	20	0	8	15	0.5	40	15	10	0	0
Pa3b	20	3	0	50	1.5	40	15	15	0	0
Pa4a	20	15	7	70	2	15	20	40	0	4
Pa4ab	20	3	0	35	0.75	40	30	15	0	3
Pa4b	20	3	0	75	1.5	35	40	35	0	3
Pa5a	20	5	0	75	1.5	15	25	50	0	4
Pa5ab	20	10	15	55	1	30	20	20	0	3
Pa5b	20	20	5	65	0.5	40	10	15	0	2
Pa6a	20	2	0	50	1	75	10	10	0	1
Pa6ab	20	15	10	10	0.5	70	10	20	0	0
Pa6b	20	35	7	40	1.25	65	15	25	0	0
Pa7a	20	15	6	55	1	80	30	30	0	3
Pa7ab	20	60	15	30	0.5	80	20	55	0	0
Pa7b	20	15	0	35	1	80	30	25	0	0
Pa8a	20	10	10	50	1.5	50	25	40	0	0
Pa8ab	20	75	10	50	1	60	20	75	0	2
Pa8b	20	5	0	75	1	50	40	50	0	0

## Sheet: Table A1-3
Table A1-3: Compilation of trait values per species
Family	Species	Distribution	Larval diet breadth	Larval food plant type	Lichens/algae consumption	Hemeroby index	Savannah index	Water Index	Tree Index
Hesperiidae	Andronymus neander	4	3	3	0	3	1	3	2
Hesperiidae	Borbo detecta	4	2	1	0	2	1	3	2
Hesperiidae	Borbo fatuellus	4	2	1	0	3	3	2	2
Hesperiidae	Coeliades anchises	3	3	3	0	2	3	2	1
Hesperiidae	Coeliades forestan	4	3	3	0	3	3	1	1
Hesperiidae	Coeliades libeon	4	3	3	0	1	1	2	3
Hesperiidae	Coeliades sejuncta	2	2	3	0	2	1	3	3
Hesperiidae	Netrobalane canopus	4	3	3	0	2	4	2	2
Hesperiidae	Spialia spio	4	3	1	0	3	4	2	1
Hesperiidae	Tagiades flesus	4	3	3	0	1	1	2	3
Lycaenidae	Anthene crawshayi	4	2	3	0	2	3	1	1
Lycaenidae	Axiocerses tjoane	4	1	3	0	2	4	2	1
Lycaenidae	Axiocerses punicea	3	3	3	0	1	1	3	3
Lycaenidae	Azanous jesous	5	2	3	0	3	4	2	1
Lycaenidae	Baliochila hildegarda	3	?	na	1	2	1	3	2
Lycaenidae	Baliochila minima	1	?	na	1	1	1	3	3
Lycaenidae	Baliochila stygia	2	?	na	1	1	1	3	3
Lycaenidae	Cigaritis victoriae	3	3	3	0	2	4	2	1
Lycaenidae	Cupidopsis iobates	4	2	1	0	2	4	2	1
Lycaenidae	Deudorix cf antalus	4	3	3	0	3	4	2	1
Lycaenidae	Deudorix dinomenes	4	1	3	0	2	3	2	1
Lycaenidae	Eicochrysops hippocrates	4	3	1	0	3	3	3	1
Lycaenidae	Euchrysops osiris	4	3	1	0	3	3	2	1
Lycaenidae	Hypolycaena pachalica	3	3	2	0	3	3	2	1
Lycaenidae	Lampides boeticus	5	3	1	0	4	4	2	1
Lycaenidae	Lepidochrysops lukenia	2	2	1	0	1	5	2	1
Lycaenidae	Lepidochrysops peculiaris	3	1	3	0	3	3	2	2
Lycaenidae	Leptotes pirithous	5	3	2	0	3	4	2	1
Lycaenidae	Pentila tropicalis	3	3	na	1	2	1	3	2
Lycaenidae	Teriomima micra	2	?	na	1	1	1	3	3
Lycaenidae	Teriomima subpunctata	2	?	na	1	1	1	3	3
Lycaenidae	Zizeeria knysna	5	3	1	0	4	4	1	1
Lycaenidae	Zizula hylax	5	3	2	0	3	4	2	1
Nymphalidae	Acraea anemosa	3	3	2	0	4	3	2	2
Nymphalidae	Acraea chilo	3	1	3	0	2	5	1	1
Nymphalidae	Acraea eponina	4	3	3	0	4	4	2	1
Nymphalidae	Acraea natalica	3	3	2	0	3	3	2	1
Nymphalidae	Acraea neobule	4	3	2	0	4	4	2	1
Nymphalidae	Acraea pudorella	3	?	?	0	2	3	2	1
Nymphalidae	Acraea rabbaiae	3	2	1	0	1	1	3	3
Nymphalidae	Acraea satis	3	3	3	0	2	1	3	3
Nymphalidae	Bebearia cocalia orientis	4	2	3	0	3	1	3	2
Nymphalidae	Bicyclus safitza	4	2	1	0	2	4	2	2
Nymphalidae	Byblia ilithyia	5	2	1	0	3	4	1	1
Nymphalidae	Charaxes varanes	4	3	3	0	2	3	2	2
Nymphalidae	Charaxes zoolina	3	2	3	0	2	4	1	1
Nymphalidae	Danaus chrysippus	5	3	2	0	4	3	1	1
Nymphalidae	Euphaedra neophron	3	3	3	0	2	1	2	3
Nymphalidae	Euxanthe wakefieldi	2	3	3	0	1	1	3	3
Nymphalidae	Eurytela dryope	4	3	2	0	2	2	3	3
Nymphalidae	Hypolimnas anthedon	4	3	1	0	2	1	2	3
Nymphalidae	Hypolimnas misippus	5	3	3	0	4	3	2	1
Nymphalidae	Hypolimnas deceptor	3	2	1	0	2	1	2	3
Nymphalidae	Junonia hierta	5	2	1	0	3	5	1	1
Nymphalidae	Junonia natalica	3	2	1	0	2	2	2	2
Nymphalidae	Junonia oenone	4	2	1	0	4	4	1	1
Nymphalidae	Libythea labdaca	4	1	3	0	2	2	2	2
Nymphalidae	Melanitis leda	5	3	1	0	3	3	2	1
Nymphalidae	Neptis cf alta	3	1	3	0	3	1	3	2
Nymphalidae	Neptis carcassoni	3	1	3	0	3	1	3	3
Nymphalidae	Neptis goochi	3	3	3	0	3	1	3	3
Nymphalidae	Neptis kiriakoffi	4	3	3	0	3	2	2	2
Nymphalidae	Phalanta phalanta	5	3	3	0	3	3	2	1
Nymphalidae	Protogoniomorpha anacardii	4	2	1	0	2	2	2	3
Nymphalidae	Pseudacrea lucretia	4	3	3	0	2	1	3	3
Nymphalidae	Tirumala petiverana	4	2	1	0	2	3	3	2
Papilionidae	Graphium angolanus	4	3	3	0	2	3	1	1
Papilionidae	Graphium antheus	4	3	3	0	2	2	2	2
Papilionidae	Graphium colonna	3	2	3	0	1	1	3	3
Papilionidae	Graphium kirbyi	2	2	3	0	1	1	3	3
Papilionidae	Graphium philonoe	2	3	3	0	2	1	3	3
Papilionidae	Graphium porthaon	3	2	3	0	2	1	2	3
Papilionidae	Papilio demodocus	5	3	3	0	4	3	2	2
Papilionidae	Papilio nireus	4	2	3	0	2	2	2	2
Pieridae	Afrodryas leda	4	3	3	0	2	3	2	1
Pieridae	Appias epaphia	4	3	3	0	3	2	2	2
Pieridae	Belenois aurota	5	2	3	0	3	4	1	1
Pieridae	Belenois creona	4	3	3	0	3	4	2	1
Pieridae	Belenois thysa	3	2	3	0	2	1	3	2
Pieridae	Belenois zochalia	3	3	3	0	2	3	2	1
Pieridae	Catopsilia florella	5	3	3	0	4	3	1	1
Pieridae	Colotis amata	5	3	3	0	3	4	1	1
Pieridae	Colotis antevippe	4	2	3	0	2	4	1	1
Pieridae	Colotis danae	5	2	3	0	2	5	1	1
Pieridae	Colotis euippe	4	2	3	0	2	4	2	1
Pieridae	Colotis evagore	5	2	3	0	3	4	2	1
Pieridae	Colotis incretus	3	3	3	0	3	5	2	1
Pieridae	Colotis ione	4	2	3	0	2	3	2	2
Pieridae	Colotis vesta	4	3	3	0	2	5	1	1
Pieridae	Eronia cleodora	4	3	3	0	3	2	2	2
Pieridae	Eurema brigitta	5	3	3	0	3	4	2	1
Pieridae	Eurema hecabe	5	3	3	0	4	3	2	1
Pieridae	Leptosia alcesta	4	2	3	0	3	1	3	2
Pieridae	Pinacopteryx eriphia	4	2	3	0	2	5	1	1

## Sheet: Table A1-4
Table A1-4: Species abundances for each of the 32 transects, divided into dry season (1), transition period (2) and rainy season (3).
	Acraea anemosa	Acraea chilo	Acraea eponina	Acraea natalica	Acraea neobule	Acraea pudorella	Acraea rabbaiae	Acraea satis	Afrodryas leda	Andronymus neander	Anthene crawshayi	Appias epaphia	Axiocerses tjoane	Axiocerses punicea	Azanus jesous	Baliochila hildegarda	Baliochila minima	Baliochila stygia	Bebearica cocalia	Belenois aurota	Belenois creona	Belenois thysa	Belenois zochalia	Bicyclus safitza	Borbo detecta	Borbo fatuellus	Byblia ilithyia	Catopsilia florella	Charaxes varanes	Charaxes zoolina	Cigaritis victoriae	Coeliades anchises	Coeliades forestan	Coeliades libeon	Coeliades sejuncta	Colotis amata	Colotis antevippe	Colotis danae	Colotis euippe	Colotis evagore	Colotis incretus	Colotis ione	Colotis vesta	Cupidopsis iobates	Danaus chrysippus	Deudorix antalus	Deudorix dinomenes	Eicochrysops hippocrates	Eronia cleodora
Fo1.1	0	0	0	0	0	0	0	0	0	0	0	0	0	0	0	0	0	0	0	0	0	0	0	0	0	0	0	4	0	0	0	0	0	0	0	0	0	0	0	0	0	0	0	0	0	0	0	0	0
Fo2.1	0	0	0	0	0	0	0	0	0	1	0	0	0	0	0	0	0	1	0	0	0	1	0	0	0	0	0	3	0	0	0	0	0	0	0	0	0	0	0	0	0	0	0	0	1	0	0	0	0
Fo3.1	0	0	0	0	0	0	0	0	0	0	0	0	0	0	0	0	3	0	0	0	0	1	0	0	0	0	0	18	1	0	0	0	0	0	0	0	0	0	0	0	0	0	0	0	2	0	0	0	0
Fo4.1	0	0	0	0	0	0	0	0	0	0	0	0	0	0	0	0	1	0	0	0	0	0	0	0	0	0	0	4	1	0	0	0	0	0	0	0	0	0	0	0	0	0	0	0	4	0	0	0	0
Fo5.1	0	0	0	0	0	0	0	0	0	0	0	0	0	0	0	1	4	0	0	0	0	3	0	1	0	0	0	8	0	0	0	0	0	0	0	0	0	0	0	0	0	0	0	0	7	0	0	0	0
Fo6.1	1	0	0	0	0	0	0	0	0	0	0	0	0	0	0	0	12	0	0	0	0	6	0	0	0	0	0	11	1	0	0	0	0	0	0	0	0	0	0	0	0	0	0	0	2	0	0	0	0
Fo7.1	0	0	0	0	0	0	0	0	0	1	0	0	0	0	0	0	1	0	0	0	0	0	0	0	0	0	0	15	0	0	0	0	0	0	0	0	0	0	0	0	0	0	0	0	3	0	0	0	0
Fo8.1	0	0	0	0	0	0	0	0	0	0	0	0	0	0	0	0	1	0	1	0	0	2	0	0	0	0	0	14	0	0	0	0	0	0	0	0	0	0	1	0	0	1	0	0	3	0	0	0	0
Ma1.1	2	0	0	0	0	0	0	0	0	0	0	0	0	0	0	0	1	0	0	0	0	0	0	0	0	0	0	16	0	0	0	0	0	0	0	0	0	0	5	2	0	1	0	0	3	0	0	0	0
Ma2.1	0	0	0	0	0	0	0	0	0	0	0	0	0	0	0	0	0	0	0	0	0	0	0	0	0	0	0	9	0	0	0	0	0	0	0	0	0	0	0	0	0	0	0	0	3	0	0	0	0
Ma3.1	0	0	0	0	0	0	0	0	0	0	0	0	0	0	0	0	0	0	0	0	0	0	0	0	0	0	9	13	0	0	0	0	0	0	0	0	0	0	0	2	0	0	0	0	2	0	0	0	0
Ma4.1	0	0	0	0	0	0	0	0	0	0	0	0	0	0	0	0	0	0	0	0	0	2	0	0	0	0	8	44	0	0	0	0	0	0	0	0	0	0	3	2	0	0	0	0	2	0	0	0	0
Ma5.1	0	0	0	1	0	0	0	0	0	0	0	0	0	0	0	25	4	1	0	0	1	0	0	2	0	0	0	36	0	0	0	0	0	0	0	0	0	0	3	4	0	0	0	0	3	0	0	1	0
Ma6.1	1	0	0	0	0	0	0	0	0	0	0	0	0	0	0	0	0	0	0	0	1	0	0	0	0	0	15	6	0	0	0	0	0	0	0	0	0	0	3	1	0	0	0	0	2	0	0	0	0
Ma7.1	1	0	0	0	0	0	0	0	0	0	0	0	0	0	0	0	0	0	0	0	0	0	0	2	0	0	23	10	0	0	0	0	0	0	0	0	0	0	2	0	0	0	0	0	0	0	0	0	0
Ma8.1	0	0	0	0	0	0	0	0	0	0	0	0	0	0	0	1	6	0	0	0	0	0	0	1	0	0	13	20	2	0	0	0	0	0	0	0	0	0	4	0	0	2	0	0	13	0	0	0	0
Or1.1	0	0	0	1	0	0	0	0	0	0	0	0	0	0	0	2	0	0	0	0	1	0	0	0	0	0	6	5	2	0	0	0	0	0	0	0	0	0	1	0	0	0	0	0	48	0	0	0	0
Or2.1	0	0	0	0	0	0	0	0	0	0	0	0	0	0	0	0	0	0	1	0	0	2	0	2	0	0	17	16	0	0	0	0	0	0	0	0	0	0	11	2	0	0	0	0	81	0	0	0	0
Or3.1	0	0	0	0	0	0	0	0	0	0	0	0	0	0	0	1	0	0	0	0	0	2	0	5	0	0	10	55	0	0	0	0	0	0	0	0	0	0	4	2	0	0	0	0	9	0	0	0	0
Or4.1	0	0	0	0	0	0	0	0	0	0	0	0	0	0	0	0	0	0	10	0	0	0	0	0	0	0	7	7	1	0	0	0	0	0	0	0	0	0	0	0	0	0	0	0	22	0	0	0	1
Or5.1	0	0	0	1	0	0	0	0	0	2	0	0	0	0	0	0	0	0	0	0	1	0	0	0	0	0	21	7	0	0	0	0	0	0	0	0	0	0	1	0	0	0	0	0	2	0	0	0	0
Or6.1	0	0	0	0	0	0	0	0	0	0	0	0	0	0	0	0	0	0	0	1	0	0	0	0	0	0	9	32	1	0	0	0	0	0	0	0	0	0	0	4	0	0	0	0	4	0	0	0	0
Or7.1	10	0	20	0	0	0	0	0	0	0	1	0	3	0	0	0	0	0	0	0	4	1	0	1	0	0	85	34	1	0	1	1	0	0	0	0	0	0	5	3	0	1	0	0	62	2	0	0	0
Or8.1	0	0	2	0	0	0	0	0	0	0	1	0	1	0	0	0	0	0	0	0	0	0	0	1	0	0	17	12	2	0	0	0	0	0	0	0	0	0	5	2	0	1	0	0	102	0	0	1	0
Pa1.1	14	0	0	1	0	0	0	0	0	0	0	0	0	0	1	0	0	0	0	0	0	0	0	0	0	0	11	29	0	0	0	0	0	0	0	0	0	0	0	0	0	0	0	0	16	0	0	0	0
Pa2.1	0	0	0	0	0	0	0	0	0	0	0	0	1	0	0	0	0	0	0	1	0	0	0	0	0	0	0	16	0	0	0	0	0	0	0	0	0	0	0	0	0	0	0	0	2	0	1	0	0
Pa3.1	0	0	1	0	0	0	0	0	0	0	0	0	0	0	0	0	0	0	0	0	0	0	0	0	0	0	6	10	0	0	0	0	0	0	0	0	0	0	1	1	0	0	0	0	2	0	0	0	0
Pa4.1	0	0	0	0	0	0	0	0	0	0	0	0	0	0	0	0	0	0	0	0	0	0	0	0	0	0	3	11	0	0	0	0	0	0	0	0	0	0	0	2	0	0	0	0	0	0	0	0	0
Pa5.1	0	0	0	0	0	0	0	0	0	0	0	0	1	0	0	0	0	0	0	0	0	0	0	0	0	0	2	26	0	0	0	0	0	0	0	0	0	0	3	26	2	0	0	0	1	0	0	0	0
Pa6.1	2	0	0	0	0	0	0	0	0	0	0	0	1	1	0	0	0	0	0	6	7	0	0	0	0	0	1	4	0	0	0	0	0	0	0	0	0	0	0	6	0	0	0	0	5	0	0	0	0
Pa7.1	1	0	0	0	0	0	0	0	0	0	0	0	0	0	0	0	0	0	0	0	2	0	0	0	0	0	14	21	0	0	0	0	0	0	0	0	0	0	0	1	0	0	0	0	2	0	0	0	0
Pa8.1	13	0	0	0	0	0	0	0	0	0	0	0	0	0	0	0	0	0	0	0	0	0	0	0	0	0	2	74	0	0	0	0	0	0	0	0	0	2	1	5	2	0	0	0	61	0	0	0	0
Fo1.2	0	0	0	0	0	0	0	0	0	4	0	0	0	0	0	0	0	0	0	0	0	0	0	0	0	0	0	4	0	0	0	0	0	0	0	0	0	0	0	0	0	0	0	0	8	0	0	0	0
Fo2.2	0	0	0	0	0	0	0	0	0	4	0	0	0	0	0	0	0	0	0	0	0	0	0	0	0	0	0	10	0	0	0	0	0	0	0	0	0	0	0	0	0	0	0	0	8	0	0	0	0
Fo3.2	0	0	0	0	0	0	0	0	0	10	0	0	0	0	0	0	2	0	0	0	0	0	0	0	0	0	0	4	0	0	0	0	0	0	0	0	0	0	0	0	0	0	0	0	20	0	0	0	0
Fo4.2	0	0	0	0	0	0	0	0	0	2	0	0	0	0	0	0	0	0	0	0	0	0	0	0	0	0	0	6	0	0	0	0	0	0	0	0	0	0	0	0	0	0	0	0	6	0	0	0	0
Fo5.2	0	0	0	0	0	0	0	2	0	2	0	0	0	0	0	20	0	0	0	0	0	0	0	0	0	0	0	8	0	0	0	0	0	0	0	0	0	0	0	0	0	0	0	0	20	0	0	0	0
Fo6.2	0	0	0	0	0	0	0	2	0	0	0	0	0	0	0	0	6	0	0	0	0	0	0	0	0	0	0	14	0	0	0	0	0	0	0	0	0	0	0	0	0	0	0	0	2	0	0	0	0
Fo7.2	0	0	0	0	0	0	0	2	0	2	0	0	0	0	0	0	0	0	0	0	0	0	0	0	0	0	0	8	0	0	0	0	0	0	0	0	0	0	0	0	0	0	0	0	10	0	0	0	0
Fo8.2	2	0	0	0	0	0	0	0	0	6	0	0	0	0	0	0	0	0	0	0	2	2	0	0	0	0	0	6	0	0	0	0	0	0	0	0	0	0	4	0	0	0	0	0	2	0	0	0	0
Ma1.2	10	0	0	0	0	0	0	0	0	54	0	0	0	0	0	0	0	0	0	0	2	0	0	0	0	0	4	48	0	0	0	0	0	0	0	0	0	0	6	0	0	0	0	0	84	0	0	0	0
Ma2.2	0	0	0	0	0	0	0	0	0	0	0	0	0	0	0	0	0	0	0	0	0	0	0	0	0	0	2	36	0	0	0	0	0	0	0	0	0	0	2	2	0	0	0	0	6	0	0	0	0
Ma3.2	0	0	0	0	0	0	0	0	0	0	0	0	0	0	0	0	0	0	0	0	0	0	0	0	0	0	2	16	0	0	0	0	0	0	0	0	2	0	0	2	0	0	0	0	14	0	0	0	0
Ma4.2	0	0	0	0	0	0	0	0	0	2	0	0	0	0	0	0	0	0	0	0	0	0	0	0	0	0	0	20	0	0	0	0	0	0	0	0	2	0	2	0	0	0	0	0	14	0	0	0	0
Ma5.2	0	0	0	0	0	0	0	0	0	2	0	0	0	0	0	12	0	0	0	2	0	0	0	0	0	0	10	144	0	0	0	0	0	0	0	0	0	0	10	0	0	0	0	0	24	0	0	0	0
Ma6.2	0	0	0	0	0	0	0	0	0	0	0	0	0	0	0	0	0	0	0	0	0	0	0	2	0	0	6	10	0	0	0	0	0	0	0	0	0	0	6	0	0	0	0	0	2	0	0	0	0
Ma7.2	0	0	0	0	0	0	0	0	2	0	0	0	0	0	0	4	0	0	0	2	0	0	0	0	0	0	8	24	0	0	0	0	0	0	0	0	0	0	0	0	0	0	0	0	20	0	0	0	0
Ma8.2	0	0	0	0	0	0	0	0	0	62	0	0	0	0	0	0	0	0	0	0	0	0	0	0	0	0	18	54	0	0	0	0	0	0	0	0	0	0	2	0	0	0	0	0	16	0	0	0	2
Or1.2	0	0	0	0	0	0	0	0	0	0	0	0	0	0	0	0	0	0	0	0	0	0	0	0	0	0	2	4	0	0	0	0	0	0	2	0	0	0	2	0	0	0	0	0	10	0	0	0	0
Or2.2	0	0	0	0	0	0	0	0	0	10	0	0	0	0	0	2	0	0	2	0	2	0	0	16	0	0	16	10	0	0	0	0	0	0	0	0	0	0	6	0	0	0	0	0	26	0	0	0	0
Or3.2	0	0	0	0	0	0	0	0	0	0	0	0	0	0	0	0	0	0	0	0	2	4	0	6	0	0	10	14	0	0	0	0	0	0	0	0	0	0	2	0	0	0	0	0	18	0	0	0	0
Or4.2	0	0	0	0	0	0	0	0	0	4	0	0	0	0	0	0	0	0	8	0	0	0	0	0	0	0	2	20	2	0	0	0	0	0	0	0	0	0	2	0	0	0	0	0	198	0	0	0	0
Or5.2	0	0	0	0	0	0	0	0	0	0	0	0	0	0	0	0	0	0	0	4	0	0	0	0	0	0	26	34	6	0	0	0	0	0	0	0	0	0	0	0	0	0	0	0	12	0	0	0	0
Or6.2	0	0	0	0	0	0	0	0	0	0	0	0	0	0	0	0	0	0	0	0	0	2	0	0	0	0	12	40	0	0	0	0	0	0	0	0	0	0	0	0	0	0	0	0	16	0	0	0	0
Or7.2	4	0	4	0	0	2	0	2	0	12	0	0	4	0	0	0	0	0	0	6	2	0	0	0	0	0	50	74	0	0	0	0	0	0	0	0	0	0	2	0	0	0	0	4	54	0	0	0	0
Or8.2	0	0	0	0	0	0	0	0	0	2	0	0	0	0	0	0	0	0	0	0	0	0	0	0	0	0	6	6	2	0	0	0	0	0	0	0	0	0	8	2	0	0	0	0	64	0	0	0	0
Pa1.2	2	0	0	0	8	0	0	2	0	4	2	0	0	0	0	0	0	0	0	2	0	2	0	0	0	0	26	82	0	0	0	0	0	0	0	0	0	0	0	0	0	0	0	0	50	0	0	0	0
Pa2.2	0	0	0	0	0	0	0	0	0	0	0	0	4	0	0	0	0	0	0	0	2	0	0	0	0	0	10	54	2	0	0	0	0	0	0	0	0	0	0	0	0	0	0	4	10	0	0	0	0
Pa3.2	0	0	0	0	0	0	0	0	0	0	0	0	0	0	0	0	0	0	0	0	0	0	0	0	0	0	4	46	2	0	0	0	0	0	0	0	0	0	0	0	0	0	0	0	8	0	0	0	0
Pa4.2	0	0	0	0	0	0	0	0	0	0	0	0	0	0	0	0	0	0	0	0	0	0	0	0	0	0	4	48	0	0	0	0	0	0	0	0	0	0	0	0	0	0	0	0	16	0	0	0	0
Pa5.2	2	0	0	0	0	0	0	0	0	2	0	0	0	0	0	0	0	0	0	2	2	0	0	0	0	0	2	24	0	0	0	0	0	0	0	0	0	0	4	0	0	2	0	0	18	0	0	0	0
Pa6.2	0	0	0	0	0	0	0	0	0	0	0	0	0	0	0	0	0	0	0	2	2	0	0	0	0	0	12	32	0	0	0	0	0	0	0	0	0	4	2	6	0	0	0	0	16	0	0	0	0
Pa7.2	0	0	0	0	0	0	0	0	0	0	0	0	0	0	0	0	0	0	0	4	0	0	0	0	0	0	6	98	0	0	0	0	0	0	0	0	2	0	0	0	0	0	0	0	16	0	0	0	0
Pa8.2	0	0	0	0	0	0	0	0	0	0	0	0	0	0	0	0	0	0	0	4	0	0	0	0	0	0	6	28	0	0	0	0	0	0	0	0	0	8	0	6	0	0	2	0	10	0	0	0	0
Fo1.3	0	0	0	0	0	0	0	1	0	0	0	0	0	0	0	0	0	0	0	0	0	0	0	0	0	0	0	2	0	0	0	0	0	0	0	0	0	0	0	0	0	0	0	0	0	0	0	0	0
Fo2.3	0	0	0	0	0	0	2	0	0	0	0	0	0	0	0	0	0	0	0	0	0	0	0	0	0	0	0	3	0	0	0	0	0	0	0	0	0	0	0	0	0	0	0	0	1	0	0	0	0
Fo3.3	0	0	0	0	0	0	1	2	0	1	0	0	0	0	0	0	0	0	0	0	0	1	0	0	0	0	0	0	0	0	0	0	0	0	0	0	0	0	0	0	0	0	0	0	0	0	0	0	0
Fo4.3	0	0	0	0	0	0	0	0	0	1	0	0	0	0	0	0	0	0	0	0	0	0	0	0	0	0	0	0	0	0	0	0	0	1	0	0	0	0	0	0	0	0	0	0	0	0	0	0	0
Fo5.3	0	0	0	0	0	0	0	0	0	0	0	0	0	0	0	11	5	0	0	0	0	2	0	0	0	1	0	1	1	0	0	0	0	0	0	0	0	0	0	0	0	0	0	0	3	0	0	0	0
Fo6.3	0	0	0	0	0	0	0	3	0	3	0	0	0	0	0	5	1	0	0	0	0	1	0	0	0	0	0	14	0	0	0	0	0	0	1	0	0	0	0	0	0	0	0	0	0	0	0	0	0
Fo7.3	0	0	0	0	0	0	0	0	0	1	0	0	0	0	0	0	0	0	0	0	0	0	0	0	0	0	0	6	0	0	0	0	0	0	1	0	0	0	0	0	0	0	0	0	0	0	0	0	0
Fo8.3	0	0	0	0	0	0	7	0	0	2	0	0	0	0	0	0	0	0	0	0	0	2	0	0	0	2	0	6	0	0	0	0	1	0	1	0	0	0	0	0	0	0	0	0	3	0	0	0	0
Ma1.3	0	0	0	0	0	0	0	0	0	0	0	0	0	0	0	0	0	0	0	0	0	0	0	0	0	0	0	36	0	0	0	0	0	0	1	0	0	0	2	0	0	0	0	0	3	0	0	0	1
Ma2.3	2	0	0	0	0	0	1	0	0	0	0	0	0	0	0	0	0	0	0	1	4	0	0	0	0	0	1	25	0	0	0	0	0	0	0	0	0	0	1	0	0	0	0	0	7	0	0	0	0
Ma3.3	0	0	0	0	0	0	1	0	0	0	0	0	0	0	0	0	0	0	0	0	2	0	0	0	0	0	2	21	0	0	0	0	2	0	0	0	0	1	4	0	0	1	0	0	4	0	0	0	0
Ma4.3	1	0	0	1	0	0	0	0	0	0	0	0	0	0	0	0	0	0	0	2	1	2	0	0	0	0	5	29	0	0	0	0	1	0	0	0	0	0	5	0	0	1	0	0	11	0	0	0	0
Ma5.3	1	0	0	0	0	0	2	2	0	1	0	0	0	0	0	7	0	0	0	1	0	5	0	0	0	1	9	79	0	1	0	1	1	0	1	0	0	0	5	0	0	0	0	0	18	0	0	1	2
Ma6.3	0	0	0	0	0	0	2	0	0	0	1	0	0	0	0	1	1	0	0	0	0	1	0	0	0	0	8	40	0	0	0	0	0	0	1	0	0	0	2	0	0	0	0	0	13	0	0	0	0
Ma7.3	0	0	0	0	0	0	2	0	0	0	0	1	0	0	0	0	0	0	0	0	0	0	0	1	1	1	1	52	0	0	0	0	0	0	0	0	0	0	1	1	0	0	0	0	15	0	0	0	0
Ma8.3	0	0	0	0	0	0	2	0	0	0	0	0	0	0	0	1	0	0	0	0	0	1	0	1	0	0	10	20	0	0	0	0	0	0	1	0	0	0	0	0	0	2	0	0	1	0	0	0	10
Or1.3	0	0	0	0	0	0	0	0	0	7	0	0	0	0	0	2	0	0	1	0	1	4	0	0	0	3	2	33	0	0	0	0	2	0	0	0	0	0	4	0	0	0	0	0	9	0	0	0	1
Or2.3	0	0	0	0	0	0	0	1	0	8	0	0	0	0	0	7	0	0	0	0	0	5	0	3	3	1	0	42	1	1	0	0	3	0	0	0	0	0	5	0	0	1	0	0	15	0	0	0	0
Or3.3	0	0	0	0	0	0	0	0	0	1	0	0	0	0	0	3	0	1	0	1	0	3	0	3	0	0	3	78	0	0	0	0	0	0	2	0	1	0	6	0	0	1	0	0	23	0	0	0	0
Or4.3	0	0	0	0	0	0	0	0	0	2	0	0	0	0	1	0	0	0	7	1	1	1	1	0	0	0	6	24	0	0	0	0	0	0	0	0	0	1	0	0	0	0	0	0	11	0	0	0	0
Or5.3	0	0	0	0	2	0	0	1	0	1	0	0	0	0	0	0	0	0	0	0	0	0	0	0	0	0	4	71	0	0	0	0	2	0	0	0	0	0	0	0	0	0	0	0	9	0	0	0	0
Or6.3	0	0	0	0	0	0	0	0	0	0	0	0	0	0	0	0	0	0	0	0	0	0	0	0	0	0	1	50	0	0	0	0	1	0	0	0	0	0	0	0	0	0	0	0	3	0	0	0	0
Or7.3	4	0	0	0	0	0	0	0	0	1	0	0	3	0	0	1	0	0	0	2	0	0	0	0	3	2	23	40	1	0	0	0	1	0	0	0	0	0	6	0	0	0	0	0	43	0	0	1	0
Or8.3	1	0	0	0	0	0	0	0	0	1	0	0	0	0	0	2	0	0	0	0	0	0	0	0	0	4	18	14	2	0	0	0	1	0	0	0	0	0	1	1	0	0	0	0	11	0	0	0	0
Pa1.3	4	0	0	0	2	0	0	0	0	0	0	0	0	0	0	0	0	0	0	0	0	0	0	0	0	2	31	52	0	0	0	0	0	0	0	0	0	0	0	0	0	0	0	0	52	0	0	0	0
Pa2.3	3	1	0	0	0	0	0	0	0	0	0	0	0	0	0	0	0	0	0	1	0	0	0	0	0	0	8	51	0	0	0	0	1	0	0	0	0	0	3	0	0	0	0	0	13	0	0	0	0
Pa3.3	0	0	0	0	0	0	0	0	0	0	0	0	0	0	0	0	0	0	0	0	0	2	0	0	0	0	1	41	0	0	0	0	0	0	0	0	0	0	0	0	0	0	0	0	5	0	0	0	0
Pa4.3	0	0	0	0	0	0	0	0	0	0	0	0	0	0	0	0	0	0	0	0	0	0	0	0	0	0	2	47	0	0	0	0	0	0	0	0	1	0	0	0	0	0	0	0	5	0	0	0	0
Pa5.3	0	0	0	0	0	0	0	0	0	0	0	0	0	0	0	0	0	0	0	1	0	2	0	0	0	0	1	66	0	0	0	0	1	0	0	0	0	1	0	2	0	3	0	2	16	0	0	0	0
Pa6.3	3	0	0	0	0	0	0	0	0	0	0	0	0	0	0	0	0	0	0	4	0	1	0	0	0	0	1	43	1	0	0	0	2	0	0	0	0	3	6	1	0	0	0	0	6	0	0	0	0
Pa7.3	0	0	0	0	0	0	0	0	0	0	0	0	0	0	0	0	0	0	0	8	1	0	0	0	0	1	4	49	0	0	0	0	2	0	0	1	0	2	1	0	0	0	2	0	4	0	0	0	0
Pa8.3	0	0	0	0	0	0	0	0	0	0	0	0	0	0	0	0	0	0	0	1	1	1	0	0	0	0	1	41	0	0	0	0	1	0	0	0	1	3	1	1	0	0	4	0	10	0	0	0	1
[truncated: 45 more columns]

## Sheet: Table A1-5
Table A1-5: Species richness and abundance for each single transect assessed, divided into dry season (1), transition period (2) and rainy season (3).																								Table A4: Species abundances for each of the 32 transects, divided into dry season (1), transition period (2) and rainy season (3).	Table A4: Species abundances for each of the 32 transects, divided into dry season (1), transition period (2) and rainy season (3).	Table A4: Species abundances for each of the 32 transects, divided into dry season (1), transition period (2) and rainy season (3).	Table A4: Species abundances for each of the 32 transects, divided into dry season (1), transition period (2) and rainy season (3).	Table A4: Species abundances for each of the 32 transects, divided into dry season (1), transition period (2) and rainy season (3).	Table A4: Species abundances for each of the 32 transects, divided into dry season (1), transition period (2) and rainy season (3).	Table A4: Species abundances for each of the 32 transects, divided into dry season (1), transition period (2) and rainy season (3).	Table A4: Species abundances for each of the 32 transects, divided into dry season (1), transition period (2) and rainy season (3).	Table A4: Species abundances for each of the 32 transects, divided into dry season (1), transition period (2) and rainy season (3).	Table A4: Species abundances for each of the 32 transects, divided into dry season (1), transition period (2) and rainy season (3).	Table A4: Species abundances for each of the 32 transects, divided into dry season (1), transition period (2) and rainy season (3).	Table A4: Species abundances for each of the 32 transects, divided into dry season (1), transition period (2) and rainy season (3).	Table A4: Species abundances for each of the 32 transects, divided into dry season (1), transition period (2) and rainy season (3).	Table A4: Species abundances for each of the 32 transects, divided into dry season (1), transition period (2) and rainy season (3).	Table A4: Species abundances for each of the 32 transects, divided into dry season (1), transition period (2) and rainy season (3).	Table A4: Species abundances for each of the 32 transects, divided into dry season (1), transition period (2) and rainy season (3).	Table A4: Species abundances for each of the 32 transects, divided into dry season (1), transition period (2) and rainy season (3).	Table A4: Species abundances for each of the 32 transects, divided into dry season (1), transition period (2) and rainy season (3).	Table A4: Species abundances for each of the 32 transects, divided into dry season (1), transition period (2) and rainy season (3).	Table A4: Species abundances for each of the 32 transects, divided into dry season (1), transition period (2) and rainy season (3).	Table A4: Species abundances for each of the 32 transects, divided into dry season (1), transition period (2) and rainy season (3).	Table A4: Species abundances for each of the 32 transects, divided into dry season (1), transition period (2) and rainy season (3).	Table A4: Species abundances for each of the 32 transects, divided into dry season (1), transition period (2) and rainy season (3).	Table A4: Species abundances for each of the 32 transects, divided into dry season (1), transition period (2) and rainy season (3).	Table A4: Species abundances for each of the 32 transects, divided into dry season (1), transition period (2) and rainy season (3).	Table A4: Species abundances for each of the 32 transects, divided into dry season (1), transition period (2) and rainy season (3).
Transect.ID	Species richness	Abundance
Fo1.1	1	1
Fo2.1	1.25	1.75
Fo3.1	3.25	5
Fo4.1	2	2.25
Fo5.1	4	5.5
Fo6.1	3.5	6.625
Fo7.1	2.25	3.375
Fo8.1	2	3.125
Ma1.1	3.25	6.375
Ma2.1	1.75	2.875
Ma3.1	3	5.125
Ma4.1	3	11.75
Ma5.1	4.375	12.5
Ma6.1	3.5	5.75
Ma7.1	4.375	8.5
Ma8.1	6.75	13.375
Or1.1	3.5	10
Or2.1	5.875	19.125
Or3.1	5.25	13.5
Or4.1	5.625	9.375
Or5.1	3.375	6.375
Or6.1	3.5	7.875
Or7.1	12.5	57.75
Or8.1	8.25	27.625
Pa1.1	5.75	26.375
Pa2.1	2.375	4.625
Pa3.1	2.375	3.125
Pa4.1	1.75	3
Pa5.1	3.75	9.5
Pa6.1	4	5.5
Pa7.1	2.125	5.375
Pa8.1	4.125	23.625
Fo1 .2	1.25	2
Fo2.2	1.5	3
Fo3.2	2.5	5
Fo4.2	1.75	2.25
Fo5.2	3.75	8.25
Fo6.2	4.25	7.75
Fo7.2	2.25	3.75
Fo8.2	4.25	4.75
Ma1.2	7.75	37.75
Ma2.2	4.5	8.75
Ma3.2	3.75	7.25
Ma4.2	3.75	8
Ma5.2	7	30.5
Ma6.2	5.25	8
Ma7.2	5.25	12.75
Ma8.2	9	26.75
Or1.2	4	6
Or2.2	8.5	16.75
Or3.2	6	11.5
Or4.2	8.25	35
Or5.2	7.5	18.25
Or6.2	6.25	14.5
Or7.2	12.5	48.75
Or8.2	7.25	16.75
Pa1.2	10.25	41
Pa2.2	7	15.75
Pa3.2	3.75	9.75
Pa4.2	3.5	15.5
Pa5.2	7	20.75
Pa6.2	6	12.5
Pa7.2	5	20.25
Pa8.2	5.5	11.75
Fo1.3	1	1.125
Fo2.3	1.25	1.25
Fo3.3	1.375	1.875
Fo4.3	1.125	1.25
Fo5.3	2.625	4.25
Fo6.3	5.375	9
Fo7.3	2.375	2.375
Fo8.3	3.75	5.25
Ma1.3	5	10
Ma2.3	4.625	8.125
Ma3.3	6.75	10.75
Ma4.3	6.25	14.75
Ma5.3	8.5	26.5
Ma6.3	7.375	14.5
Ma7.3	7.25	23.75
Ma8.3	7.75	14
Or1.3	8.375	16.5
Or2.3	9.625	21.125
Or3.3	9.125	25.25
Or4.3	6.625	12.125
Or5.3	7.375	19.125
Or6.3	5.25	12.75
Or7.3	10.75	35.75
Or8.3	7	13.5
Pa1.3	7.625	38.25
Pa2.3	7.625	20
Pa3.3	4.375	10.125
Pa4.3	3	8.75
Pa5.3	7.375	26.125
Pa6.3	6.875	16.125
Pa7.3	6.875	14.625
Pa8.3	6.25	15.75
[truncated: 5,000 more columns]
